# Supplementary material for: Epithelial–Mesenchymal Transition Suppression by ML210 Enhances Gemcitabine Anti-Tumor Effects on PDAC Cells
Source: Biomolecules. 2025 Jan 6;15(1):70. doi: 10.3390/biom15010070 (PMC11763895; doi:10.3390/biom15010070)
Supplement: Supplementary file 1 [file biomolecules-15-00070-s001.zip]

Archive with 3 entries (2 files):
- Supplementary files/
- Supplementary files/Supplementary data1_drug_library.xlsx
- Supplementary files/Supplementary figure1_blotting.pdf
