# Supplementary material for: Epithelial–Mesenchymal Transition Suppression by ML210 Enhances Gemcitabine Anti-Tumor Effects on PDAC Cells
Source: Biomolecules. 2025 Jan 6;15(1):70. doi: 10.3390/biom15010070 (PMC11763895; doi:10.3390/biom15010070)
Supplement: Supplementary file 1 [file biomolecules-15-00070-s001.zip › Supplementary files/Supplementary data1_drug_library.xlsx]

## Sheet: L7700-Flavonoid-184 cpds
cat	name	Plate Location	Rack Number	Barcode	Target	Pathway	Information	M.w.	CAS Number	DMSO (mg/mL)Max Solubility	DMSO (mM)Max Solubility	water (mg/mL)Max Solubility	water (mM)Max Solubility	URL	Formula	Form	Synonyms	SMILES	ALogP	HBA_Count	HBD_Count	RotatableBond
S1177	PD98059	a2	L7700-01	55107752	MEK	MAPK	PD98059 is a non-ATP competitive MEK inhibitor with IC50 of 2 μM in a cell-free assay, specifically inhibits MEK-1-mediated activation of MAPK does not directly inhibit ERK1 or ERK2.	267.28	167869-21-8	14	52.3795	<1		http://selleckchem.com/products/PD-98059.html	C16H13NO3	free base	N/A	COC1=C(N)C(=CC=C1)C2=CC(=O)C3=CC=CC=C3O2	2.373	3	1	2
S1230	Flavopiridol (Alvocidib)	b2	L7700-01	45541215	CDK	Cell Cycle	Flavopiridol (Alvocidib) competes with ATP to inhibit CDKs including CDK1, CDK2, CDK4, CDK6, and CDK9 with IC50 values in the 20-100 nM range. It is more selective for CDK1, 2, 4, 6, 9 versus CDK7. Flavopiridol is initially found to inhibit EGFR and PKA. Phase 1/2.	401.84	146426-40-6	15	37.3283	<1		http://selleckchem.com/products/Flavopiridol.html	C21H20ClNO5	Free Base	NSC 649890 HCl,HMR-1275	CN1CCC(C(O)C1)C2=C3OC(=CC(=O)C3=C(O)C=C2O)C4=C(Cl)C=CC=C4	3.108	2	3	2
S1342	Genistein	c2	L7700-01	55874065	EGFR,Topoisomerase	Protein Tyrosine Kinase	Genistein, a phytoestrogen found in soy products, is a highly specific inhibitor of protein tyrosine kinase (PTK) which blocks the mitogenic effect mediated by EGF on NIH-3T3 cells with IC50 of 12μM or by insulin with IC50 of 19 μM.	270.24	446-72-0	54	199.822	<1		http://selleckchem.com/products/Genistein.html	C15H10O5	free base	N/A	OC1=CC=C(C=C1)C2=COC3=C(C(=CC(=C3)O)O)C2=O	2.14	2	3	1
S1849	Daidzein	d2	L7700-01	55109114	Others	Others	Daidzein is a natural isoflavone phytoestrogen found in Leguminosae, used as a component of foods and dietary supplements.	254.24	486-66-8	51	200.598	<1		http://selleckchem.com/products/Daidzein.html	C15H10O4	free base	N/A	OC1=CC=C(C=C1)C2=COC3=CC(=CC=C3C2=O)O	2.382	2	2	1
S2200	Raf265 derivative	e2	L7700-01	55872180	Raf	MAPK	Raf265 derivative, however, the effects of this derivative are not known.	504.39	N/A	101	200.242	<1		http://selleckchem.com/products/Raf265-derivative.html	C23H14F6N6O	Free Base	N/A	FC(F)(F)C1=CN=C([NH]1)C2=CC(=CC=N2)OC3=CC4=C([NH]C(=N4)NC5=CC=C(C=C5)C(F)(F)F)C=C3	6.263	4	3	7
S2250	(-)-Epigallocatechin Gallate	f2	L7700-01	55099091	DNA Methyltransferase,HER2,Telomerase,EGFR,Fatty Acid Synthase	DNA Damage	(-)-Epigallocatechin Gallate(EGCG) is the main catechin extraction of green tea that inhibits telomerase and DNA methyltransferase. EGCG blocks the activation of EGF receptors and HER-2 receptors. ECGG inhibits fatty acid synthase and glutamate dehydrogenase activity.	458.37	989-51-5	72	157.078	23	50.1778	http://selleckchem.com/products/(-)-Epigallocatechin-gallate.html	C22H18O11	free base	EGCG	OC1=CC2=C(CC(OC(=O)C3=CC(=C(O)C(=C3)O)O)C(O2)C4=CC(=C(O)C(=C4)O)O)C(=C1)O	3.097	3	8	4
S2262	Apigenin	g2	L7700-01	64132705	P450 (e.g. CYP17)	Metabolism	Apigenin is a potent P450 inhibitor for CYP2C9 with Ki of 2 μM.	270.24	520-36-5	54	199.822	<1		http://selleckchem.com/products/Apigenin.html	C15H10O5	free base	NSC 83244, LY 080400	OC1=CC=C(C=C1)C2=CC(=O)C3=C(O2)C=C(O)C=C3O	2.41	2	3	1
S2268	Baicalein	h2	L7700-01	55885764	P450 (e.g. CYP17)	Metabolism	Baicalein is a CYP2C9 and prolyl endopeptidase inhibitor.	270.24	491-67-8	54	199.822	<1		http://selleckchem.com/products/Baicalein.html	C15H10O5	free base	N/A	OC1=C(O)C(=C2C(=O)C=C(OC2=C1)C3=CC=CC=C3)O	2.41	2	3	1
S2269	Baicalin	a3	L7700-01	55354814	GABA Receptor	Neuronal Signaling	Baicalin is a known prolyl endopeptidase inhibitor and affects the GABA receptors.	446.36	21967-41-9	89	199.391	<1		http://selleckchem.com/products/Baicalin.html	C21H18O11	free base	N/A	OC1C(O)C(OC(C1O)C(O)=O)OC2=C(O)C(=C3C(=O)C=C(OC3=C2)C4=CC=CC=C4)O	0.608	5	5	4
S2281	Chrysin	b3	L7700-01	55322434	Others	Others	Chrysin is a naturally occurring flavone chemically extracted from the blue passion flower (Passiflora caerulea).	254.24	480-40-0	51	200.598	<1		http://selleckchem.com/products/Chrysin.html	C15H10O4	free base	NSC 407436	OC1=CC2=C(C(=C1)O)C(=O)C=C(O2)C3=CC=CC=C3	2.652	2	2	1
S2289	Daidzin	c3	L7700-01	55352132	Dehydrogenase	Metabolism	Daidzin, a natural organic compound in the class of phytochemicals known as isoflavones, is a potent and selective inhibitor of human mitochondrial aldehyde dehydrogenase and inhibits ALDH-I selectively (Ki=20 nM) at least 500 times less effective against ALDH-Ⅱ, the cytosolic isozyme (Ki=10 μM).	416.38	552-66-9	83	199.337	<1		http://selleckchem.com/products/Daidzin.html	C21H20O9	Free Base	Daidzoside, Daidzein 7-O-glucoside, Daidzein 7-glucoside, Daidzein-7-glucoside	OCC1OC(OC2=CC3=C(C=C2)C(=O)C(=CO3)C4=CC=C(O)C=C4)C(O)C(O)C1O	0.452	4	5	4
S2298	Fisetin	d3	L7700-01	54522074	Sirtuin	Epigenetics	Fisetin (Fustel) is a potent sirtuin activating compound (STAC) and an agent that modulates sirtuins.	286.24	528-48-3	57	199.134	<1		http://selleckchem.com/products/Fisetin(Fustel).html	C15H10O6	free base	N/A	OC1=CC2=C(C=C1)C(=O)C(=C(O2)C3=CC(=C(O)C=C3)O)O	1.872	2	4	1
S2299	Formononetin	e3	L7700-01	55116265	Others	Others	Formononetin is a phytoestrogen from the root of Astragalus membranaceus and an O-methylated isoflavone.	268.26	485-72-3	54	201.297	<1		http://selleckchem.com/products/Formononetin(Formononetol).html	C16H12O4	free base	Formononetol, Biochanin B	COC1=CC=C(C=C1)C2=COC3=C(C=CC(=C3)O)C2=O	2.608	3	1	2
S2301	Genistin (Genistoside)	f3	L7700-01	46022385	Others	Others	Genistin(Genistoside) is an isoflavone found in a number of dietary plants like soy and kudzu.	432.37	529-59-9	86	198.904	<1		http://selleckchem.com/products/Genistin(Genistoside).html	C21H20O10	free base	Genistoside, Genistine, Genistein 7-glucoside, Genistein glucoside	OCC1OC(OC2=CC3=C(C(=C2)O)C(=O)C(=CO3)C4=CC=C(O)C=C4)C(O)C(O)C1O	0.21	4	6	4
S2308	Hesperetin	g3	L7700-01	55467322	TGF-beta/Smad,Histamine Receptor	TGF-beta/Smad	Hesperetin is a bioflavonoid and, to be more specific, a flavanone.	302.27	520-33-2	60	198.498	<1		http://selleckchem.com/products/Hesperetin.html	C16H14O6	free base	N/A	COC1=CC=C(C=C1O)C2CC(=O)C3=C(O)C=C(O)C=C3O2	2.357	3	3	2
S2309	Hesperidin	h3	L7700-01	55901294	Others	Others	Hesperidin is a flavanone glycoside found abundantly in citrus fruits.	610.56	520-26-3	100	163.784	<1		http://selleckchem.com/products/Hesperidin.html	C28H34O15	free base	Cirantin	COC1=CC=C(C=C1O)C2CC(=O)C3=C(O)C=C(OC4OC(COC5OC(C)C(O)C(O)C5O)C(O)C(O)C4O)C=C3O2	-0.431	7	8	7
S2312	Icariin	a4	L7700-01	55329936	PDE	Metabolism	Icariin is a cGMP-specific PDE5 inhibitor with IC50 of 0.432 μM, 167-fold more selective for PDE5 than PDE4.	676.66	489-32-7	50	73.8924	<1		http://selleckchem.com/products/Icariin.html	C33H40O15	free base	N/A	COC1=CC=C(C=C1)C2=C(OC3OC(C)C(O)C(O)C3O)C(=O)C4=C(O2)C(=C(OC5OC(CO)C(O)C(O)C5O)C=C4O)CC=C(C)C	0.983	7	8	9
S2314	Kaempferol	b4	L7700-01	55126893	Fatty Acid Synthase,Estrogen/progestogen Receptor	Endocrinology & Hormones	Kaempferol, a natural flavonol, functions as an ERRα and ERRγ inverse agonist. It inhibits topoisomerase I catalyzed DNA religation and may also inhibit the activity of fatty acid synthase.	286.23	520-18-3	57	199.141	<1		http://selleckchem.com/products/Kaempferol.html	C15H10O6	free base	Robigenin	OC1=CC=C(C=C1)C2=C(O)C(=O)C3=C(O)C=C(O)C=C3O2	1.872	2	4	1
S2320	Luteolin	c4	L7700-01	56053780	PDE	Metabolism	Luteolin is a flavonoid found in Terminalia chebula, which is a non-selective phisphodiesterase PDE inhibitor for PDE1-5 with Ki of 15.0 &muM, 6.4 &muM, 13.9 &muM, 11.1 &muM and 9.5 &muM, respectively. Phase 2.	286.24	491-70-3	57	199.134	<1		http://selleckchem.com/products/Luteolin(Luteolol).html	C15H10O6	free base	N/A	OC1=CC(=C2C(=O)C=C(OC2=C1)C3=CC=C(O)C(=C3)O)O	2.168	2	4	1
S2323	Methyl-Hesperidin	d4	L7700-01	62896802	Others	Others	Methyl Hesperidin is a flavanone glycoside (flavonoid) (C28H34O15) found abundantly in citrus fruits. Its aglycone form is called hesperetin.	642.59	11013-97-1	100	155.62	100	155.62	http://selleckchem.com/products/Methyl-Hesperidin.html	C29H38O16	free base	N/A	COC1=CC=C(C=C1O)C2CC(=O)C3=C(OC)C=C(OC4OC(COC5OC(C)C(O)C(O)C5O)C(O)C(O)C4O)C=C3O2	-0.79	7	8	7
S2325	Morin Hydrate	e4	L7700-01	56044138	Others	Others	Morin hydrate(Aurantica) is a flavonoid isolated from Maclura pomifera (Osage orange), Maclura tinctoria (old fustic) and from leaves of Psidium guajava (common guava).	320.25	6202-27-3	64	199.844	<1		http://selleckchem.com/products/Morin-hydrate(Aurantica).html	C15H12O8	Hydrate	Aurantica	O.OC1=CC=C(C(=C1)O)C2=C(O)C(=O)C3=C(O)C=C(O)C=C3O2	1.423	2	5	1
S2326	Myricetin	f4	L7700-01	64118502	MEK	MAPK	Myricetin, a natural flavonoid with antioxidant and anti tumor properties, is a novel inhibitor of MEK1 activity and transformation of JB6 P+ mouse epidermal cells. It also inhibits PI3Kγ with Kd of 0.17 μM.	318.24	529-44-2	63	197.964	<1		http://selleckchem.com/products/Myricetin(Cannabiscetin).html	C15H10O8	free base	Cannabiscetin	OC1=CC(=C2C(=O)C(=C(OC2=C1)C3=CC(=C(O)C(=C3)O)O)O)O	1.388	2	6	1
S2327	Myricitrin	g4	L7700-01	62907892	PKC	TGF-beta/Smad	Myricitrin, a flavonoid compound isolated from the root bark of Myrica cerifera, which exerts antinociceptive effects.	464.38	17912-87-7	93	200.267	<1		http://selleckchem.com/products/Myricitrin(Myricitrine).html	C21H20O12	free base	Myricitrine	CC1OC(OC2=C(OC3=CC(=CC(=C3C2=O)O)O)C4=CC(=C(O)C(=C4)O)O)C(O)C(O)C1O	0.347	4	8	3
S2329	Naringin	h4	L7700-01	62935730	P450 (e.g. CYP17)	Metabolism	Naringin is a flavanone glycoside, which exerts a variety of pharmacological effects such as antioxidant activity, blood lipid lowering, anticancer activity, and inhibition of cytochrome P450 enzymes.	580.53	10236-47-2	100	172.256	<1		http://selleckchem.com/products/Naringin(Naringoside).html	C27H32O14	free base	Naringoside	CC1OC(OC2C(O)C(O)C(CO)OC2OC3=CC(=C4C(=O)CC(OC4=C3)C5=CC=C(O)C=C5)O)C(O)C(O)C1O	-0.415	6	8	6
S2331	Neohesperidin Dihydrochalcone (Nhdc)	a5	L7700-01	64106181	Others	Others	Neohesperidin dihydrochalcone(Nhdc), sometimes abbreviated to neohesperidin DC or simply NHDC, is an artificial sweetener derived from citrus.	612.58	20702-77-6	100	163.244	<1		http://selleckchem.com/products/Neohesperidin-dihydrochalcone(Nhdc).html	C28H36O15	free base	NCI-c60764	COC1=C(O)C=C(CCC(=O)C2=C(O)C=C(OC3OC(CO)C(O)C(O)C3OC4OC(C)C(O)C(O)C4O)C=C2O)C=C1	-0.048	6	9	10
S2332	Neohesperidin	b5	L7700-01	55116380	ROS	Immunology & Inflammation	Neohesperidin, a flavanone glycoside found in citrus fruits, is an antioxidant agent.	610.56	13241-33-3	122	199.817	<1		http://selleckchem.com/products/Neohesperidin.html	C28H34O15	free base	NSC 31048	COC1=CC(=CC(=C1)C2CC(=O)C3=C(O)C=C(OC4OC(CO)C(O)C(O)C4OC5OC(C)C(O)C(O)C5O)C=C3O2)O	-0.431	7	8	7
S2333	Nobiletin	c5	L7700-01	55889097	MMP	Proteases	Nobiletin, a citrus flavonoid isolated from citrus peels like in tangerine, which has anti-inflammatory and anti-tumor activities.	402.39	478-01-3	81	201.297	<1		http://selleckchem.com/products/Nobiletin(Hexamethoxyflavone).html	C21H22O8	free base	Hexamethoxyflavone	COC1=C(OC)C=C(C=C1)C2=CC(=O)C3=C(OC)C(=C(OC)C(=C3O2)OC)OC	3.038	8	0	7
S2343	Phlorizin	d5	L7700-01	55190988	SGLT	GPCR & G Protein	Phlorizin is a dihydrochalcone found in the bark of pear (Pyrus communis), apple, cherry and other fruit trees.	436.41	60-81-1	87	199.354	<1		http://selleckchem.com/products/Phlorizin(Phloridzin).html	C21H24O10	free base	Phloridzin	OCC1OC(OC2=C(C(=O)CCC3=CC=C(O)C=C3)C(=CC(=C2)O)O)C(O)C(O)C1O	0.827	3	7	7
S2346	Puerarin	e5	L7700-01	62945694	5-HT Receptor	Neuronal Signaling	Puerarin (Kakonein), an isoflavones found in the root of Radix puerariae, is a 5-HT2C receptor and benzodiazepine site antagonist.	416.38	3681-99-0	86	206.542	<1		http://selleckchem.com/products/Puerarin(Kakonein).html	C21H20O10	free base	Kakonein	OCC1OC(OC2=C(O)C=CC3=C2OC=C(C3=O)C4=CC=C(O)C=C4)C(O)C(O)C1O	0.21	4	6	4
S2347	Quercetin Dihydrate	f5	L7700-01	55102452	Others	Others	Quercetin, a polyphenolic flavonoid found in a wide variety of plant-based foods, such as apples, onions, berries, and red wine, is utilized in many different cultures for their nervous system and anticancer effects.	338.27	6151-25-3	67	198.067	<1		http://selleckchem.com/products/Quercetin-dihydrate(Sophoretin).html	C15H14O9	Dihydrate	Sophoretin	O.O.OC1=CC(=C2C(=O)C(=C(OC2=C1)C3=CC=C(O)C(=C3)O)O)O	1.216	2	5	1
S2350	Rutin	g5	L7700-01	45809447	Immunology & Inflammation related	Immunology & Inflammation	Rutin, a flavonol glycoside found in many plants including buckwheat tobacco forsythia hydrangea viola, etc., which possesses healthy effects for human.	610.52	153-18-4	100	163.795	<1		http://selleckchem.com/products/Rutin(Rutoside).html	C27H30O16	free base	Rutoside	CC1OC(OCC2OC(OC3=C(OC4=C(C(=CC(=C4)O)O)C3=O)C5=CC(=C(O)C=C5)O)C(O)C(O)C2O)C(O)C(O)C1O	-1.158	6	10	6
S2357	Silibinin	h5	L7700-01	55206435	Others	Others	Silibinin, the main flavonoid extracted from the milk thistle Silybum marianum, displays hepatoprotective properties in acute and chronic liver injury.	482.44	22888-70-6	96	198.988	<1		http://selleckchem.com/products/Silibinin(Silybin).html	C25H22O10	free base	Silybin	COC1=CC(=CC=C1O)C2OC3=CC(=CC=C3OC2CO)C4OC5=CC(=CC(=C5C(=O)C4O)O)O	2.592	5	5	4
S2358	Silymarin	a6	L7700-01	55887907	Others	Others	Silymarin (Silybin B), a polyphenolic flavonoid extracted from the seeds of Silybum marianum or milk thistle, is used in the prevention and treatment of liver diseases and primary liver cancer.	482.44	65666-07-1	96	198.988	<1		http://selleckchem.com/products/Silymarin(Silybin-B).html	C25H22O10	free base	Silybin B	COC1=CC(=CC=C1O)C2OC3=CC=C(C=C3OC2CO)C4OC5=C(C(=CC(=C5)O)O)C(=O)C4O	2.592	5	5	4
S2363	Tangeretin	b6	L7700-01	55877141	ROS	Immunology & Inflammation	Tangeretin, a natural polymethoxylated flavone concentrated in the peel of citrus fruits, is known to have antiproliferative, antiinvasive, antimetastatic and antioxidant activities.	372.37	481-53-8	8	21.484	<1		http://selleckchem.com/products/Tangeretin(Tangeritin).html	C20H20O7	free base	Tangeritin	COC1=CC=C(C=C1)C2=CC(=O)C3=C(OC)C(=C(OC)C(=C3O2)OC)OC	3.054	7	0	6
S2366	Taxifolin (Dihydroquercetin)	c6	L7700-01	56033543	VEGFR	Angiogenesis	Taxifolin, type I inhibitor for VEGFR-2 kinase, is a flavonoid in many plants such as Taxus chinensis, Siberian larch, Cedrus deodara and so on.	304.25	480-18-2	60	197.206	<1		http://selleckchem.com/products/Taxifolin(Dihydroquercetin).html	C15H12O7	free base	N/A	OC1C(OC2=CC(=CC(=C2C1=O)O)O)C3=CC(=C(O)C=C3)O	1.479	2	5	1
S2369	Troxerutin	d6	L7700-01	64159810	Others	Others	Troxerutin, a natural bioflavonoid isolated from Sophora japonica., has been reported to have many benefits and medicinal properties.	742.68	7085-55-4	100	134.647	100	134.647	http://selleckchem.com/products/Troxerutin.html	C33H42O19	free base	N/A	CC1OC(OCC2OC(OC3=C(OC4=CC(=CC(=C4C3=O)O)OCCO)C5=CC(=C(OCCO)C=C5)OCCO)C(O)C(O)C2O)C(O)C(O)C1O	-2.1	9	10	15
S2372	Xanthone	e6	L7700-01	55192124	Others	Others	Xanthone is an organic compound, which can be prepared by the heating of phenyl salicylate.	196.2	90-47-1	39	198.777	<1		http://selleckchem.com/products/Xanthone(Genicide).html	C13H8O2	free base	Genicide	O=C1C2=CC=CC=C2OC3=C1C=CC=C3	2.964	2	0	0
S2377	Biochanin A	f6	L7700-01	62912685	FAAH	Metabolism	Biochanin A, an O-methylated isoflavone from Trifolium pratense, inhibits protein tyrosine kinase (PTK) of epidermal growth factor receptor with IC50 values of 91.5 &muM.	284.26	491-80-5	57	200.521	<1		http://selleckchem.com/products/Biochanin-A(4-Methylgenistein).html	C16H12O5	free base	4-Methylgenistein	COC1=CC=C(C=C1)C2=COC3=CC(=CC(=C3C2=O)O)O	2.366	3	2	2
S2380	Diosmetin	g6	L7700-01	55130731	P450 (e.g. CYP17)	Metabolism	Diosmetin is a bioflavonoid found in spearmint, oregano, and many other plants.	300.26	520-34-3	60	199.827	<1		http://selleckchem.com/products/Diosmetin(Luteolin-4-methyl-ether).html	C16H12O6	free base	Luteolin 4-methyl ether	COC1=CC=C(C=C1O)C2=CC(=O)C3=C(O)C=C(O)C=C3O2	2.394	3	3	2
S2384	Hematoxylin	h6	L7700-01	55463707	Others	Others	Hematoxylin (Hydroxybrazilin) is a compound that forms strongly colored complexes with certain metal ions, notably Fe(III) and Al(III) salts and a kind of stain in histology.	302.28	517-28-2	61	201.8	61	201.8	http://selleckchem.com/products/Hematoxylin(Hydroxybrazilin).html	C16H14O6	free base	Hydroxybrazilin	OC1=CC2=C(C=C1O)C3C4=C(OCC3(O)C2)C(=C(O)C=C4)O	1.691	1	4	0
S2391	Quercetin	a7	L7700-01	55365172	Src,Sirtuin,PKC,PI3K	Epigenetics	Quercetin, a natural flavonoid present in vegetables, fruit and wine, is a stimulator of recombinant SIRT1 and also a PI3K inhibitor with IC50 of 2.4-5.4 μM. Phase 4.	302.24	117-39-5	61	201.826	<1		http://selleckchem.com/products/Quercetin(Sophoretin).html	C15H10O7	Free Base	Sophoretin	OC1=CC(=C2C(=O)C(=C(OC2=C1)C3=CC=C(O)C(=C3)O)O)O	1.63	2	5	1
S2394	Naringenin	b7	L7700-01	62942804	P450 (e.g. CYP17)	Metabolism	Naringenin is a natural predominant flavanone derived from plant food, which is considered to have a bioactive effect on human health as antioxidant, free radical scavenger, anti-inflammatory, carbohydrate metabolism promoter, and immune system modulator.	272.25	480-41-1	54	198.347	<1		http://selleckchem.com/products/naringenin.html	C15H12O5	free base	NSC 34875, S-Dihydrogenistein, NSC 11855, Salipurol	OC1=CC=C(C=C1)C2CC(=O)C3=C(O)C=C(O)C=C3O2	2.373	2	3	1
S2399	Dihydromyricetin	c7	L7700-01	62943980	GABA Receptor,ROS	Neuronal Signaling	Dihydromyricetin (Ampelopsin, Ampeloptin) is a natural antioxidant flavonoid from Ampelopsis grossedentata.	320.25	27200-12-0	64	199.844	<1		http://selleckchem.com/products/Dihydromyricetin-Ampeloptin.html	C15H12O8	free base	Ampeloptin	OC1C(OC2=CC(=CC(=C2C1=O)O)O)C3=CC(=C(O)C(=C3)O)O	1.237	2	6	1
S2404	Isoliquiritigenin	d7	L7700-01	49450035	Others	Others	Isoliquiritigenin, an anti-tumor flavonoid from the root of Glycyrrhiza glabra, inhibits aldose reductase with an IC50 of 320 nM.	256.25	961-29-5	12	46.8293	<1		http://selleckchem.com/products/Isoliquiritigenin.html	C15H12O4	free base	N/A	OC1=CC=C(C=C1)\C=C\C(=O)C2=C(O)C=C(O)C=C2	2.975	1	3	3
S2422	Ipriflavone (Osteofix)	e7	L7700-01	55894250	Others	Others	Ipriflavone (7-Isopropoxyisoflavon) is used to inhibit bone resorption.	280.32	35212-22-7	56	199.772	<1		http://selleckchem.com/products/ipriflavone.html	C18H16O3	free base	N/A	CC(C)OC1=CC=C2C(=C1)OC=C(C2=O)C3=CC=CC=C3	3.576	3	0	3
S2450	Equol	f7	L7700-01	55114467	Estrogen/progestogen Receptor	Endocrinology & Hormones	Equol ,a metabolite of soybeans, is an important isoflavone in humans，specifically binds to 5α-DHT, has a modest affinity for recombinant estrogen receptor ERβ. Phase 2.	242.27	531-95-3	48	198.126	<1		http://selleckchem.com/products/equol.html	C15H14O3	free base	N/A	OC1=CC=C(C=C1)C2COC3=CC(=CC=C3C2)O	3.211	1	2	1
S2679	Flavopiridol HCl	g7	L7700-01	55898919	CDK	Cell Cycle	Flavopiridol HCl competes with ATP to inhibit CDKs including CDK1, CDK2, CDK4 and CDK6 with IC50 of ~ 40 nM in cell-free assays. It is 7.5-fold more selective for CDK1/2/4/6 than CDK7. Flavopiridol is initially found to inhibit EGFR and PKA. Phase 1/2.	438.3	131740-09-5	88	200.776	<1		http://selleckchem.com/products/flavopiridol-hydrochloride.html	C21H21Cl2NO5	Hydrochloride	NSC 649890 HCl	Cl.CN1CCC(C(O)C1)C2=C3OC(=CC(=O)C3=C(O)C=C2O)C4=C(Cl)C=CC=C4	3.49	2	3	2
S3634	6-Hydroxyflavone (6-HF)	h7	L7700-01	55179302	GABA Receptor	Transmembrane Transporters	6-Hydroxyflavone, a naturally occurring flavonoid, binds to GABAA receptors with moderate affinity and acts as a partial agonist of GABAA receptors.	238.24	6665-83-4	47	197.28	<1		http://selleckchem.com/products/6-hydroxyflavone-6-hf.html	C15H10O3	free base	N/A	OC1=CC2=C(OC(=CC2=O)C3=CC=CC=C3)C=C1	2.894	2	1	1
S3679	Flavanone	a8	L7700-01	64151010	Others	Others	Flavanones show strong antioxidant and radical scavenging activity, and appear to be associated with a reduced risk of certain chronic diseases, the prevention of some cardiovascular disorders, and certain kinds of cancer. Flavanones also exhibit antiviral, antimicrobial, and anti-inflammatory activities, beneficial effects on capillary fragility, and an ability to inhibit human platelet aggregat…	224.25	487-26-3	44	196.21	<1		http://selleckchem.com/products/flavanone.html	C15H12O2	free base	2,3-Dihydroflavone, 4-Flavanone, 2-Phenyl-4-chromanone, 2-Phenylchroman-4-one	O=C1CC(OC2=C1C=CC=C2)C3=CC=CC=C3	3.099	2	0	1
S3776	Sophoricoside	b8	L7700-01	45953042	Immunology & Inflammation related	Immunology & Inflammation	Sophoricoside (SOPH) is an isoflavone isolated from Sophora japonica (Leguminosae) with numerous pharmacological effects, including anti- inflammatory, anti-cancer and immunosuppressive effects.	432.38	152-95-4	86	198.899			http://selleckchem.com/products/sophoricoside.html	C21H20O10	0	N/A	OCC1OC(OC2=CC=C(C=C2)C3=COC4=C(C(=CC(=C4)O)O)C3=O)C(O)C(O)C1O	0.21	4	6	4
S3786	Glabridin	c8	L7700-01	62928836	GABA Receptor,PPAR	Metabolism	Glabridin, one of the active phytochemicals in licorice extract, binds to and activates the ligand binding domain of PPARγ, as well as the full length receptor. It is also a GABAA receptor positive modulator promoting fatty acid oxidation and improving learning and memory.	324.37	59870-68-7	64	197.306			http://selleckchem.com/products/glabridin.html	C20H20O4	free base	Q-100692, KB-289522, LS-176045	CC1(C)OC2=C(C=C1)C3=C(CC(CO3)C4=CC=C(O)C=C4O)C=C2	3.999	2	2	1
S3810	Scutellarin	d8	L7700-01	55901824	Others	Others	Scutellarin, the major active principal flavonoids extracted from the Chinese herbal medicines Scutellaria baicalensis and Erigeron breviscapus (Vant.) Hand-Mazz, has many pharmacological effects, such as antioxidant, antitumor, antiviral, and antiinflammatory activities.	462.36	27740-01-8	50	108.141			http://selleckchem.com/products/scutellarin.html	C21H18O12	free base	Breviscapine, Breviscapin, Scutellarein-7-glucuronide	OC1C(O)C(OC(C1O)C(O)=O)OC2=CC3=C(C(=O)C=C(O3)C4=CC=C(O)C=C4)C(=C2O)O	0.366	5	6	4
S3818	Tectoridin	e8	L7700-01	55123335	Others	Others	Tectoridin, an isoflavone isolated from flowers of Pueraria thunbergiana, has several pharmacological effects including anti-cancer, anti-inflammatory, antioxidant, and hepatoprotectivy.	462.4	611-40-5	92	198.962			http://selleckchem.com/products/tectoridin.html	C22H22O11	free base	Shekanin	COC1=C(O)C2=C(OC=C(C2=O)C3=CC=C(O)C=C3)C=C1OC4OC(CO)C(O)C(O)C4O	0.194	5	6	5
S3824	Quercitrin	f8	L7700-01	55872861	Immunology & Inflammation related	Immunology & Inflammation	Quercitrin (3-rhamnosyl quercetin), a glycoside of quercetin, has been found as a main bioactive constituent in T. sinensis leaves and has antioxidant, anti-inflammatory, and anti-allergic activities.	448.38	522-12-3	89	198.492			http://selleckchem.com/products/quercitrin.html	C21H20O11	free base	3-rhamnosyl quercetin, Sophoretin, Meletin, Xanthaurine	CC1OC(OC2=C(OC3=C(C(=CC(=C3)O)O)C2=O)C4=CC(=C(O)C=C4)O)C(O)C(O)C1O	0.589	4	7	3
S3825	Glycitin	g8	L7700-01	43857061	Others	Others	Glycitin, a natural isoflavone isolated from legumes, has antibacterial, antiviral and estrogenic activities and may exerts preventative effects on alcoholism, cardiovascular and cerebrovascular diseases and some types of cancer.	446.4	40246-10-4	89	199.373			http://selleckchem.com/products/glycitin.html	C22H22O10	free base	Glycitein-7-β-O-glucoside	COC1=CC2=C(OC=C(C2=O)C3=CC=C(O)C=C3)C=C1OC4OC(CO)C(O)C(O)C4O	0.436	5	5	5
S3833	Amentoflavone	h8	L7700-01	55102579	Others	Others	Amentoflavone is a biflavonoid originally isolated from Selaginella with antibacterial, antioxidant, antiviral, antidiabetic, and neuroprotective activities.	538.46	1617-53-4	100	185.715			http://selleckchem.com/products/amentoflavone.html	C30H18O10	free base	Didemethyl Ginkgetin	OC1=CC=C(C=C1)C2=CC(=O)C3=C(O2)C(=C(O)C=C3O)C4=CC(=CC=C4O)C5=CC(=O)C6=C(O5)C=C(O)C=C6O	4.509	4	6	3
S3840	Baohuoside I	a9	L7700-01	54437064	ROS	Immunology & Inflammation	Baohuoside I (also known as Icariside II) is a flavonoid isolated from Epimedium koreanum Nakai with anti-inflammatory and anti-cancer activities. It may exert cytotoxic effect via the ROS/MAPK pathway.	514.52	113558-15-9	100	194.356			http://selleckchem.com/products/baohuoside-i.html	C27H30O10	0	Icariside II	COC1=CC=C(C=C1)C2=C(OC3OC(C)C(O)C(O)C3O)C(=O)C4=C(O)C=C(O)C(=C4O2)CC=C(C)C	2.913	5	5	6
S3842	Isoquercitrin	b9	L7700-01	55114210	Wnt/beta-catenin	Stem Cells & Wnt	Isoquercitrin, a flavonoid compound with anticancer activity isolated from Bidens bipinnata L, is an inhibitor of Wnt/β-catenin that acts downstream of the β-catenin nuclear translocation.	464.38	482-35-9	92	198.114			http://selleckchem.com/products/isoquercitrin.html	C21H20O12	free base	Hirsutrin, 3-Glucosylquercetin, Quercetin 3-o-glucopyranoside	OCC1OC(OC2=C(OC3=CC(=CC(=C3C2=O)O)O)C4=CC(=C(O)C=C4)O)C(O)C(O)C1O	-0.3	4	8	4
S3846	Eupatilin	c9	L7700-01	55893896	Others	Others	Eupatilin, a major flavonoid from Artemisia plants, possesses various beneficial biological effects including anti-inflammation, anti-tumor, anti-cancer, anti-allergy, and anti-oxidation activity.	344.32	22368-21-4	68	197.491			http://selleckchem.com/products/eupatilin.html	C18H16O7	free base	NSC 122413	COC1=CC=C(C=C1OC)C2=CC(=O)C3=C(O2)C=C(O)C(=C3O)OC	2.603	5	2	4
S3867	(E)-Cardamoni	d9	L7700-01	56048140	NF-κB,Calcium Channel	NF-κB	Cardamonin is a naturally occurring chalcone with strong anti-inflammatory activity. It is a novel TRPA1 antagonist with IC50 of 454 nM and also a NF-kB inhibitor.	270.28	19309-14-9	54	199.793			http://selleckchem.com/products/e-cardamoni.html	C16H14O4	free base	Alpinetin chalcone, cardamomin	COC1=CC(=CC(=C1C(=O)\C=C\C2=CC=CC=C2)O)O	3.201	2	2	4
S3875	Alpinetin	e9	L7700-01	55355901	Others	Others	Alpinetin, a composition of Alpinia katsumadai Hayata, has been reported to have a number of biological properties, such as antibacterial, antitumor and other important therapeutic activities.	270.28	36052-37-6	54	199.793			http://selleckchem.com/products/alpinetin.html	C16H14O4	free base	N/A	COC1=CC(=CC2=C1C(=O)CC(O2)C3=CC=CC=C3)O	2.841	3	1	2
S3877	Lysionotin	f9	L7700-01	55889797	Immunology & Inflammation related	Immunology & Inflammation	Lysionotin is a natural flavonoid predominantly found in fewflower lysionotus herbs and possesses many pharmacological properties, such as antibacterial, anti-inflammatory, antihypertensive, and free radical scavenging activities.	344.32	152743-19-6	68	197.491			http://selleckchem.com/products/lysionotin.html	C18H16O7	free base	N/A	COC1=CC=C(C=C1)C2=CC(=O)C3=C(O)C(=C(O)C(=C3O2)OC)OC	2.603	5	2	4
S3878	Bavachinin	g9	L7700-01	55452700	PPAR	Metabolism	Bavachinin is a novel natural pan-PPAR agonist from the fruit of the traditional Chinese glucose-lowering herb malaytea scurfpea. It shows stronger activities with PPAR-γ than with PPAR-α and PPAR-β/δ (EC50?=?0.74 μmol/l, 4.00 μmol/l and 8.07 μmol/l in 293T cells, respectively).	338.4	19879-30-2	67	197.991			http://selleckchem.com/products/bavachinin.html	C21H22O4	free base	7-O-Methylbavachin	COC1=CC2=C(C=C1CC=C(C)C)C(=O)CC(O2)C3=CC=C(O)C=C3	4.698	3	1	4
S3879	kaempferide	h9	L7700-01	55330119	Others	Others	kaempferide, a natural compound derived from the roots of kaempferia galanga, has a variety of effects including anti-carcinogenic, anti-inflammatory, anti-oxidant, anti-bacterial and anti-viral properties.	300.26	491-54-3	60	199.827	<1		http://selleckchem.com/products/kaempferide.html	C16H12O6	free base	4'-Methylkaempferol, 4'-O-Methylkaempferol, Kaempferol 4'-methyl ether	COC1=CC=C(C=C1)C2=C(O)C(=O)C3=C(O2)C=C(O)C=C3O	2.098	3	3	2
S3910	4',7-Dimethoxyisoflavone	a10	L7700-01	55096390	Anti-infection	Microbiology	4',7-Dimethoxyisoflavone, isolated from the leaves of Albizzia lebbeck, shows antifungal activity in vitro.	282.29	1157-39-7	4	14.1698			http://selleckchem.com/products/4-7-dimethoxyisoflavone.html	C17H14O4	free base	N/A	COC1=CC=C(C=C1)C2=COC3=C(C=CC(=C3)OC)C2=O	2.833	4	0	3
S3918	4',7-Dimethoxy-5-Hydroxyflavone	b10	L7700-01	45936531	Others	Others	4',7-Dimethoxy-5-Hydroxyflavone (apigenin dimethylether) inhibits α-glucosidase and α-amylase enzymes and enhances 2-NBDG uptake in L6 cells.	298.29	5128-44-9	7	23.4671			http://selleckchem.com/products/4-7-dimethoxy-5-hydroxyflavone.html	C17H14O5	free base	apigenin dimethylether; apigenin 7,4'-dimethyl ether; genkwanin 4'-methyl ether; 4',7-dimethylapigenin	COC1=CC=C(C=C1)C2=CC(=O)C3=C(O2)C=C(OC)C=C3O	2.861	4	1	3
S3922	(-)-epigallocatechin	c10	L7700-01	55534138	Others	Others	(-)-Epigallocatechin, widespread in plants, has been shown to exhibit anti-tumor, anti-cancer and anti-inflammatory functions.	306.27	970-74-1	61	199.171			http://selleckchem.com/products/neg-rotation-epigallocatechin.html	C15H14O7	free base	N/A	OC1CC2=C(OC1C3=CC(=C(O)C(=C3)O)O)C=C(O)C=C2O	1.779	1	6	1
S3925	(-)-Epicatechin gallate	d10	L7700-01	55328831	Others	Others	Epigallocatechin gallate (EGCG), also known as epigallocatechin-3-gallate, is the ester of epigallocatechin and gallic acid, and is a type of catechin with anti-inflammatory effects.	442.37	1257-08-5	88	198.928			http://selleckchem.com/products/epicatechin-gallate.html	C22H18O10	free base	(?)-ECG, (?)-Epicatechin 3-gallate, (?)-Epicatechin-3-O-gallate	OC1=CC2=C(CC(OC(=O)C3=CC(=C(O)C(=C3)O)O)C(O2)C4=CC=C(O)C(=C4)O)C(=C1)O	3.339	3	7	4
S3929	Liquiritigenin	e10	L7700-01	62923553	Estrogen/progestogen Receptor	Endocrinology & Hormones	Liquiritigenin, the most active estrogenic compound from the root of Glycyrrhizae uralensis Fisch, selectively binds to ERβ with an IC50 value of 7.5 μM and activates multiple ER regulatory elements and native target genes with Erβ but not ERα.	256.25	578-86-9	51	199.024			http://selleckchem.com/products/liquiritigenin.html	C15H12O4	free base	4',7-Dihydroxyflavanone	OC1=CC=C(C=C1)C2CC(=O)C3=CC=C(O)C=C3O2	2.615	2	2	1
S3930	Liquiritin	f10	L7700-01	64155918	Others	Others	Liquiritin (LIQ) is a main component among the licorice flavonoids, and possesses anti-inflammatory and anti-cancer abilities.	418.39	551-15-5	100	239.011			http://selleckchem.com/products/liquiritin.html	C21H22O9	free base	Liquiritoside, Liquiritigenin-4'-O-glucoside	OCC1OC(OC2=CC=C(C=C2)C3CC(=O)C4=C(O3)C=C(O)C=C4)C(O)C(O)C1O	0.686	4	5	4
S3932	Astilbin	g10	L7700-01	55329721	Immunology & Inflammation related	Immunology & Inflammation	Astilbin, a flavonoid compound isolated from the rhizome of Smilax glabra Roxb, displays anticancer, antioxidative, anti-inflammatory, and immunosuppressive activities.	450.39	29838-67-3	100	222.03			http://selleckchem.com/products/astilbin.html	C21H22O11	free base	Isoastilbin, Neoastilbin, Neoisoastilbin, Taxifolin 3-O-rhamnoside, Taxifolin 3-rhamnoside	CC1OC(OC2C(OC3=C(C(=CC(=C3)O)O)C2=O)C4=CC(=C(O)C=C4)O)C(O)C(O)C1O	0.621	4	7	3
S3941	Pinocembrin	h10	L7700-01	55357880	Anti-infection	Microbiology	Pinocembrin is a major flavonoid molecule incorporated as multifunctional in the pharmaceutical industry. Its vast range of pharmacological activities has been well researched including antimicrobial, anti-inflammatory, antioxidant, and anticancer activities.	256.25	480-39-7	51	199.024	<1		http://selleckchem.com/products/pinocembrin.html	C15H12O4	free base	Dihydrochrysin; Galangin flavanone; 5,7-Dihydroxyflavanone	OC1=CC2=C(C(=O)CC(O2)C3=CC=CC=C3)C(=C1)O	2.615	2	2	1
S3967	Flavone	a11	L7700-01	55887198	Others	Others	Flavone, a class of flavonoids, mainly found in spices and red or purple plant foods with antioxidant, anti-proliferative, anti-tumor, anti-microbial, estrogenic, acetyl cholinesterase, anti-inflammatory activities and are also used in cancer, cardiovascular disease, neurodegenerative disorders etc.	222.24	525-82-6	44	197.984			http://selleckchem.com/products/flavone.html	C15H10O2	free base	2-Phenylchromone, 2-Phenyl-4-chromone, 2-Phenyl-4-benzopyron	O=C1C=C(OC2=C1C=CC=C2)C3=CC=CC=C3	3.136	2	0	1
S3974	(+)-Catechin hydrate	b11	L7700-01	55892503	Others	Others	Catechins are a plant derived polyphenolic anti-oxidants with phytotoxic properties. (+)-Catechin hydrate is a frequent component of traditional herbal remedies, such as Uncaria rhynchophylla.	290.27	225937-10-0	58	199.814			http://selleckchem.com/products/catechin-hydrate.html	C15H14O6	hydrate	N/A	OC1CC2=C(OC1C3=CC(=C(O)C=C3)O)C=C(O)C=C2O	2.021	1	5	1
S4722	(+)-Catechin	c11	L7700-01	55910892	ROS	Immunology & Inflammation	Cianidanol is an antioxidant flavonoid, occurring especially in woody plants as both (+)-catechin and (-)-epicatechin (cis) forms.	290.27	154-23-4	58	199.814	58	199.814	http://selleckchem.com/products/catechin.html	C15H14O6	free base	Cianidanol, Catechinic acid, Catechuic acid	OC1CC2=C(OC1C3=CC(=C(O)C=C3)O)C=C(O)C=C2O	2.021	1	5	1
S4723	(-)Epicatechin	d11	L7700-01	55877784	ROS	Immunology & Inflammation	(?)Epicatechin is a flavonoid present in cocoa, green tea and red wine. It is a strong antioxidant, has insulin mimic action and improves heart health.	290.27	490-46-0	58	199.814	<1		http://selleckchem.com/products/-epicatechin.html	C15H14O6	free base	L-Epicatechin, (-)-Epicatechol	OC1CC2=C(OC1C3=CC(=C(O)C=C3)O)C=C(O)C=C2O	2.021	1	5	1
S4743	Wogonin	e11	L7700-01	64135432	CDK,Transferase	Cell Cycle	Wogonin, a natural and biologically-active flavonoid found in plants, is an inhibitor of CDK9 and does not inhibit CDK2, CDK4 and CDK6 at doses that inhibit CDK9 activity Also inhibits N-acetyltransferase.	284.26	632-85-9	56	197.003	<1		http://selleckchem.com/products/wogonin.html	C16H12O5	free base	Vogonin	COC1=C(O)C=C(O)C2=C1OC(=CC2=O)C3=CC=CC=C3	2.636	3	2	2
S4763	4-Hydroxychalcone	f11	L7700-01	55551577	Others	Others	4-Hydroxychalcone is a chalcone metabolite with diverse biological activities. It inhibits TNFα-induced NF-κB pathway activation in a dose-dependent manner and also activates BMP signaling.	224.25	20426-12-4	44	196.21			http://selleckchem.com/products/4-hydroxychalcone.html	C15H12O2	free base	P-Cinnamoylphenol	OC1=CC=C(C=C1)/C=C/C(=O)C2=CC=CC=C2	3.46	1	1	3
S4782	5-methoxyflavone	g11	L7700-01	62932662	DNA/RNA Synthesis	DNA Damage	5-methoxyflavone is a novel DNA polymerase-beta inhibitor and neuroprotective agent against beta-amyloid toxicity.	252.26	42079-78-7	50	198.208			http://selleckchem.com/products/5-methoxyflavone.html	C16H12O3	free base	N/A	COC1=CC=CC2=C1C(=O)C=C(O2)C3=CC=CC=C3	0	0	0	0
S4790	3-Hydroxyflavone	h11	L7700-01	47017171	Others	Others	3-Hydroxyflavone is the simplest molecule of the flavonol class that is usually used in synthesis of biologically active molecules.	238.24	577-85-5	47	197.28			http://selleckchem.com/products/3-hydroxyflavone.html	C15H10O3	free base	Flavon-3-ol, 3-HF, 3-Hydroxy-2-phenylchromone	OC1=C(OC2=C(C=CC=C2)C1=O)C3=CC=CC=C3	0	0	0	0
S4937	4'-Hydroxychalcone	a2	L7700-02	55871603	Others	Others	4'-Hydroxychalcone, found in herbs and spices and tea, is a member of the class of compounds known as retrochalcones. It has diverse biological activities, inhibiting TNFα-induced NF-κB pathway activation in a dose-dependent manner and activating BMP signaling.	224.25	2657-25-2	44	196.21			http://selleckchem.com/products/hydroxychalcone.html	C15H12O2	free base	P-Cinnamoylphenol	OC1=CC=C(C=C1)C(=O)\C=C\C2=CC=CC=C2	3.46	1	1	3
S4940	Maltol	b2	L7700-02	55322058	Others	Others	Maltol is a naturally occurring organic compound that is flavour enhancer and flavouring agent.	126.11	118-71-8	25	198.24			http://selleckchem.com/products/maltol.html	C6H6O3	0	Larixinic acid, Palatone, Veltol	CC1=C(O)C(=O)C=CO1	-0.222	2	1	0
S5105	Proanthocyanidins	c2	L7700-02	55098672	Others	Others	Proanthocyanidins (PAs), also known as condensed tannins, are a class of polyphenols found in a variety of plants. They are very powerful antioxidants that remove harmful free oxygen radicals from cells.	594.52	20347-71-1	100	168.203	<1		http://selleckchem.com/products/proanthocyanidins.html	C30H26O13	free base	condensed tannins	OC1C(O)C(OC2CC3=C(OC2C4=CC=C(O)C(=C4)O)C=C(O)C=C3O)(OC5=C1C(=CC(=C5)O)O)C6=CC=C(O)C(=C6)O	0	0	0	0
S5158	alpha-Naphthoflavone	d2	L7700-02	55106997	Aromatase	Endocrinology & Hormones	Alpha-Naphthoflavone, a synthetic flavonoid, is a potent inhibitor of aromatase with an I50 value of 0.5 μM.	272.30	604-59-1	31	113.845			http://selleckchem.com/products/alpha-naphthoflavone.html	C19H12O2	free base	7,8-benzoflavone	O=C1C=C(OC2=C3C=CC=CC3=CC=C12)C4=CC=CC=C4	4.044	2	0	1
S5318	Acacetin	e2	L7700-02	45942001	Immunology & Inflammation related	Immunology & Inflammation	Acacetin is a flavonoid compound that has been shown to have anti-cancer, anti-mutagenic, anti-inflammatory and anti-peroxidative effects.	284.26	480-44-4	56	197.003			http://selleckchem.com/products/acacetin.html	C16H12O5	free base	Linarigenin, 5,7-dihydroxy-4'-methoxyflavone, 4'-Methoxyapigenin	COC1=CC=C(C=C1)C2=CC(=O)C3=C(O2)C=C(O)C=C3O	2.636	3	2	2
S5380	7-Hydroxyflavone	f2	L7700-02	55887546	P450 (e.g. CYP17)	Metabolism	7-Hydroxyflavone is a potent inhibitor of CYP1A1 with a Ki value of 0.015 μM and exhibits 6-fold greater selectivity for CYP1A1 over CYP1A2. It also has excellent antioxidant properties and great potential to be applied as medicines.	238.24	6665-86-7	47	197.28			http://selleckchem.com/products/7-hydroxyflavone.html	C15H10O3	free base	N/A	OC1=CC=C2C(=O)C=C(OC2=C1)C3=CC=CC=C3	2.894	2	1	1
S5453	Hyperoside	g2	L7700-02	55099172	Others	Others	Hyperoside, a naturally occuring flavonoid compound, exerts multiple bioactivities, including myocardial protection, anti-redox, and anti-inflammatory activities.	464.38	482-36-0	92	198.114	1	2.15341	http://selleckchem.com/products/hyperoside.html	C21H20O12	free base	Hyperin, Quercetin 3-galactoside	OCC1OC(OC2=C(OC3=C(C(=CC(=C3)O)O)C2=O)C4=CC(=C(O)C=C4)O)C(O)C(O)C1O	-0.3	4	8	4
S5456	Isobavachalcone	h2	L7700-02	55575822	Anti-infection	Microbiology	Isobavachalcone, a naturally occurring chalcone compound derived from the seeds of Psoralea corylifolia L., has long been used in traditional Chinese medicine as anthelmintic, antibacterial, aphrodisiac, astringent and antiplatelet agent.	324.37	20784-50-3	64	197.306	<1		http://selleckchem.com/products/isobavachalcone.html	C20H20O4	free base	Corylifolinin	CC(C)=CCC1=C(O)C(=CC=C1O)C(=O)\C=C\C2=CC=C(O)C=C2	4.832	1	3	5
S5460	Vitexin-2-O-rhaMnoside	a3	L7700-02	56053501	Others	Others	Vitexin-2-O-rhamnoside is one of the main components of flavonoid of the leaves of Crataegus pinnatifida Bge. var major N. E. Br. It has many biological and pharmacological activities, such as antioxidation and treating heart disease.	578.52	64820-99-1	100	172.855	100	172.855	http://selleckchem.com/products/vitexin-2-o-rhamnoside.html	C27H30O14	free base	2''-O-Rhamnosylvitexin, Apigenin-8-C-glucoside	CC1OC(OC2C(O)C(O)C(CO)OC2C3=C(O)C=C(O)C4=C3OC(=CC4=O)C5=CC=C(O)C=C5)C(O)C(O)C1O	-0.84	5	9	5
S5469	Bavachin	b3	L7700-02	47023984	Estrogen/progestogen Receptor	Endocrinology & Hormones	Bavachin is a phytoestrogen purified from natural herbal plants such as Psoralea corylifolia. It acts as a weak phytoestrogen by binding and activating the ER.	324.37	19879-32-4	64	197.306	<1		http://selleckchem.com/products/bavachin.html	C20H20O4	free base	Corylifolin	CC(C)=CCC1=CC2=C(OC(CC2=O)C3=CC=C(O)C=C3)C=C1O	4.472	2	2	3
S5529	Galangin	c3	L7700-02	55878092	P450 (e.g. CYP17)	Metabolism	Galangin, a naturally occuring flavonoid found in herbs, is a well-known antioxidant and also an inhibitor of CYP1A1 activity and an agonist/antagonist of the aryl hydrocarbon receptor.	270.24	548-83-4	54	199.822	<1		http://selleckchem.com/products/galangin.html	C15H10O5	free base	3,5,7-trihydroxyflavone; Norizalpinin	OC1=CC2=C(C(=C1)O)C(=O)C(=C(O2)C3=CC=CC=C3)O	2.114	2	3	1
S5600	Flavokawain A	d3	L7700-02	54335778	ABCG2	Others	an inhibitor of human BCRP expressed in MDCK2 cells assessed as Hoechst 33342 accumulation preincubated for 30 mins by fluorimetry	314.333	64680-84-8	32	101.803	-1	-3.18134	http://selleckchem.com/products/.html	C18H18O5	free base	2'-HYDROXY-4,4',6'-TRIMETHOXYCHALCONE	COC1=CC=C(/C=C/C(=O)C2=C(OC)C=C(OC)C=C2O)C=C1	3.41	4	1	6
S5845	Chalcone	e3	L7700-02	54451651	Others	Others	Chalcone is an aromatic ketone that forms the central core for a variety of important biological compounds, which are known collectively as chalcones with antibacterial, antifungal, antitumor and anti-inflammatory properties.	208.26	94-41-7	42	201.671	1	4.80169	http://www.selleckchem.com/products/chalcone.html	C15H12O	Free Base	benzylideneacetophenone, phenyl styryl ketone, benzalacetophenone, β-phenylacrylophenone	O=C(\C=C\C1=CC=CC=C1)C2=CC=CC=C2	3.701	1	0	3
S5851	4'-Methoxychalcone	f3	L7700-02	45919771	Others	Others	4'-Methoxychalcone, found in citrus, is chalcone derivative that has shown diverse pharmacological properties, including anti-tumor and anti-inflammatory activities.	238.28	959-23-9	48	201.444	1	4.19674	http://www.selleckchem.com/products/4-methoxychalcone.html	C16H14O2	Free Base	N/A	COC1=CC=C(C=C1)C(=O)\C=C\C2=CC=CC=C2	3.685	2	0	4
S5853	2'-Hydroxy-2-methoxychalcone	g3	L7700-02	54459738	Others	Others	2'-Hydroxy-2-methoxychalcone is a chemical.	254.28	42220-77-9	51	200.566	1	3.93267	http://www.selleckchem.com/products/2-hydroxy-2-methoxychalcone.html	C16H14O3	Free Base	N/A	COC1=C(C=CC=C1)\C=C\C(=O)C2=C(O)C=CC=C2	3.443	2	1	4
S5887	Khellin	h3	L7700-02	64107428	Anti-infection	Microbiology	Khellin, a compound isolated from the seeds of Ammi Visnaga Lam (Umbelliferae), is used to treat a variety of maladies.	260.24	82-02-0	26	99.9078	<1		http://www.selleck.cn/products/khellin.html	C14H12O5_x000D_	Free Base	Amicardine, Corafurone, Methafrone, Kelourin, Rykellin, Visammin, Ammispasmin, Ammivisnagen, Gynokhellan, Interkellin, Interkhellin, Amikellin, Ammipuran, Benecardin, Deltoside, Kelicorin, Khelangin, Khellamine, Khellanals, Khellinorm, Medekellin, Visammimix, Viscardan, Visnagalin, Kalangin, Kelincor	COC1=C2OC(=CC(=O)C2=C(OC)C3=C1OC=C3)C	2.172	5	0	2
S6264	Rutin hydrate	a4	L7700-02	55106478	Others	Others	Rutin is a glycoside found in a wide variety of plants including citrus fruit.	610.52	207671-50-9	122.104	200			http://www.selleck.cn/products/rutin-hydrate.html	C27H30O16.xH2O_x000D_	free base	Quercetin-3-O-rutinoside, Rutoside, Sophorin	CC1OC(OCC2OC(OC3=C(OC4=C(C(=CC(=C4)O)O)C3=O)C5=CC(=C(O)C=C5)O)C(O)C(O)C2O)C(O)C(O)C1O	-0.424	6	10	6
S6426	Hesperidin methylchalcone	b4	L7700-02	55348604	Others	Others		624.59	24292-52-2	100	160.105	-1		http://www.selleck.cn/products/.html	C29H36O15	Free Base	N/A	COC1=C(O)C=C(/C=C/C(=O)C2=C(OC)C=C(OC3OC(COC4OC(C)C(O)C(O)C4O)C(O)C(O)C3O)C=C2O)C=C1	0.154	7	8	10
S6601	(±)-Equol	c4	L7700-02	62885391	Estrogen/progestogen	Endocrinology & Hormones	(±)-Equol, an isoflavandiol estrogen, is a metabolite of the soy isoflavones, daidzin and daidzein.	242.27	94105-90-5	48	198.126	<1		http://www.selleck.cn/products/equol.html	C15H14O3_x000D_	free base	N/A	OC1=CC=C(C=C1)C2COC3=C(C2)C=CC(=C3)O	3.211	1	2	1
S7828	Licochalcone A	d4	L7700-02	55131575	Estrogen/progestogen Receptor	Endocrinology & Hormones	Licochalcone A is an estrogenic flavanoid extracted from licorice root, showing antimalarial, anticancer, antibacterial and antiviral activities. Phase 3.	338.4	58749-22-7	67	197.991	<1		http://selleckchem.com/products/licochalcone-a.html	C21H22O4	free base	N/A	COC1=C(/C=C/C(=O)C2=CC=C(O)C=C2)C=C(C(=C1)O)C(C)(C)C=C	4.667	2	2	6
S7889	Xanthohumol	e4	L7700-02	56035822	COX	Metabolism	Xanthohumol, a prenylated chalcone from hop, inhibits COX-1 and COX-2 activity and shows chemopreventive effects. Phase 1.	354.4	6754-58-1	70	197.517	<1		http://selleckchem.com/products/xanthohumol.html	C21H22O5	free base	N/A	COC1=C(C(=C(CC=C(C)C)C(=C1)O)O)C(=O)\C=C\C2=CC=C(O)C=C2	4.816	2	3	6
S8036	Butein	f4	L7700-02	55571770	EGFR	Protein Tyrosine Kinase	Butein, a plant polyphenol isolated from Rhus verniciflua, is able to inhibit the activation of protein tyrosine kinase, NF-κB and STAT3, also inhibits EGFR.	272.25	487-52-5	55	202.02	<1		http://selleckchem.com/products/butein.html	C15H12O5	free base	N/A	OC1=CC(=C(C=C1)C(=O)\C=C\C2=CC(=C(O)C=C2)O)O	2.734	1	4	3
S8058	P276-00	g4	L7700-02	62894165	CDK	Cell Cycle	P276-00 is a novel CDK1, CDK4 and CDK9 inhibitor with IC50 of 79 nM, 63 nM and 20 nM, respectively. Phase 2/3.	438.3	920113-03-7	88	200.776	88	200.776	http://selleckchem.com/products/p276-00.html	C21H21Cl2NO5	HCl	N/A	Cl.CN1CCC(C1CO)C2=C(O)C=C(O)C3=C2OC(=CC3=O)C4=C(Cl)C=CC=C4	3.49	2	3	3
S8132	Deguelin	h4	L7700-02	55333597	Akt,PI3K	PI3K/Akt/mTOR	Deguelin, a natural product isolated from plants in the Mundulea sericea family, is an PI3K/AKT Inhibitor.	394.42	522-17-8	78	197.759	<1		http://selleckchem.com/products/deguelin.html	C23H22O6	free base	(-)-Deguelin, (-)-cis-Deguelin	COC1=CC2=C(C=C1OC)C3C(CO2)OC4=C5C=CC(C)(C)OC5=CC=C4C3=O	3.567	6	0	2
S8194	umbralisib (TGR-1202)	a5	L7700-02	55525246	PI3K	PI3K/Akt/mTOR	TGR-1202, a novel, next generation PI3Kδ inhibitor, inhibits PI3Kδ activity in enzyme and cell based assays with IC50 and EC50 values of 22.2 & 24.3 nM, respectively.	571.55	1532533-67-7	100	174.963	<1		http://selleckchem.com/products/tgr-1202.html	C31H24F3N5O3	free base	Rp-5264	CC(C)OC1=C(F)C=C(C=C1)C2=N[N](C(C)C3=C(C4=CC(=CC=C4)F)C(=O)C5=CC(=CC=C5O3)F)C6=C2C(=NC=N6)N	6.393	6	1	6
S8319	7,8-Dihydroxyflavone	b5	L7700-02	55102023	Trk receptor	Protein Tyrosine Kinase	7,8-Dihydroxyflavone acts as a potent and selective small-molecule agonist of the TrkB receptor (Kd ≈ 320 nM), the main signaling receptor of brain-derived neurotrophic factor (BDNF).	254.24	38183-03-8	50	196.665	<1		http://selleckchem.com/products/7-8-dihydroxyflavone.html	C15H10O4	free base	7,8-DHF	OC1=CC=C2C(=O)C=C(OC2=C1O)C3=CC=CC=C3	2.652	2	2	1
S8672	Tenalisib (RP6530)	c5	L7700-02	55905163	PI3K	PI3K/Akt/mTOR	Tenalisib (RP6530) is a potent and selective dual PI3Kδ/γ inhibitor with IC50 values of 24.5 nM and 33.2 nM for PI3Kδ and PI3Kγ, respectively. Its selectivity over α and β isoforms are more than 300-fold and 100-fold, respectively.	415.42	1639417-53-0	75	180.54	<1		http://selleckchem.com/products/tenalisib-rp6530.html	C23H18FN5O2	free base	N/A	CCC(NC1=C2N=C[NH]C2=NC=N1)C3=C(C(=O)C4=CC=CC=C4O3)C5=CC=CC(=C5)F	4.07	5	2	5
S8696	2-D08	d5	L7700-02	62898632	c-RET,SUMO,TAM Receptor,IL Receptor,PI3K,VEGFR,GSK-3	Ubiquitin	2-D08 is a cell permeable, mechanistically unique inhibitor of protein sumoylation. It is also inhibits Axl, IRAK4, ROS1, MLK4, GSK3β, RET, KDR and PI3Kα with IC50 values of 0.49, 3.9, 5.3, 9.8, 11, 11, 17 and 35 nM respectively in biochemical assays.	270.24	144707-18-6	54	199.822	<1		http://selleckchem.com/products/2-d08.html	C15H10O5	free base	2',3',4'-trihydroxy flavone	OC1=CC=C(C(=C1O)O)C2=CC(=O)C3=CC=CC=C3O2	2.41	2	3	1
S9018	Luteoloside	e5	L7700-02	55897766	Others	Others	Luteoloside is a flavone, a flavonoid-like chemical compound.	448.377	5373-11-5	10	22.3027				C21H20O11	free base	2-(3,4-Dihydroxyphenyl)-5-hydroxy-4-oxo-4H-chromen-7-yl-D-glucopyranoside; Cynaroside; Luteoloside; Luteolin 7-glucoside	OCC1OC(OC2=CC3=C(C(=C2)O)C(=O)C=C(O3)C4=CC=C(O)C(=C4)O)C(O)C(O)C1O	0.238	4	7	4
S9035	Isovitexin	f5	L7700-02	62938270	Others	Others	Cytotoxicity against human HF19 cells assessed as cell viability after 24 hrs by MTT assay	432.377	29702-25-8	86	198.9				C21H20O10	free base	Apigenin-6-C-glucoside; Homovitexin; Saponaretin	OCC1OC(C(O)C(O)C1O)C2=C(O)C3=C(OC(=CC3=O)C4=CC=C(O)C=C4)C=C2O	0.018	3	7	3
S9038	Calycosin	g5	L7700-02	54413740	Cancer	Others	Calycosin (Cyclosin) is a natural active compound with anti-oxidative and anti-inflammation activity.	284.263	20575-57-9	57	200.518				C16H12O5	free base	3-Hydroxyformononetin	COC1=C(O)C=C(C=C1)C2=COC3=C(C=CC(=C3)O)C2=O	2.366	3	2	2
S9048	(+)-Gallocatechin	h5	L7700-02	55907162	Others	Others	Chloroform, Dichloromethane, Ethyl Acetate, DMSO, Acetone, etc.	306.267	970-73-0	10	32.6512				C15H14O7	free base	(2S,3R)-3,4-Dihydro-2-(3,4,5-trihydroxyphenyl)-2H-1-benzopyran-3,5,7-triol; (2S-trans)-3,4-Dihydro-2-(3,4,5-trihydroxyphenyl)-2H-1-benzopyran-3,5,7-triol; (-)-Gallocatechol; Gallocatechin	OC1CC2=C(OC1C3=CC(=C(O)C(=C3)O)O)C=C(O)C=C2O	1.779	1	6	1
S9054	Pectolinarin	a6	L7700-02	55338039	Others	Cancer	Pectolinarin is a Cirsium isolate with anti-inflammatory activity.	622.571	28978-02-1	10	16.0624				C29H34O15	free base	7-[[6-O-(6-Deoxy-a-L-mannopyranosyl)-b-D-glucopyranosyl]oxy]-5-hydroxy-6-methoxy-1-(4-methoxyphenyl)-4H-1-benzopyran-4-one	COC1=CC=C(C=C1)C2=CC(=O)C3=C(O2)C=C(OC4OC(COC5OC(C)C(O)C(O)C5O)C(O)C(O)C4O)C(=C3O)OC	-0.169	8	7	8
S9058	Gallocatechin gallate	b6	L7700-02	54513912	Others	Cancer	(-)-Gallocatechin gallate is the polyphenol isolated from tea, with cancer-preventive activities. (-)-Gallocatechin gallate decreases osteoclastogenesis at 20 microM.	458.372	4233-96-9	10	21.8164				C22H18O11	free base	FG40482	OC1=CC2=C(CC(OC(=O)C3=CC(=C(O)C(=C3)O)O)C(O2)C4=CC(=C(O)C(=C4)O)O)C(=C1)O	3.097	3	8	4
S9059	4'-O-Glucosylvitexin	c6	L7700-02	55336447	Others	Others	A herb extraction of Passiflora coactilis	594.518	38950-94-6	10	16.8203				C27H30O15	free base	FV145285	OCC1OC(OC2=CC=C(C=C2)C3=CC(=O)C4=C(O3)C(=C(O)C=C4O)C5OC(CO)C(O)C(O)C5O)C(O)C(O)C1O	-1.911	5	10	6
S9070	Isoxanthohumol	d6	L7700-02	62912039	Others	Others	Isoxanthohumol shows an antiviral activity towards herpes viruses (HSV1 and HSV2) and bovine viral diarrhea virus (BVDV). Isoxanthohumol is a polyphenol with antioxidant, anti-inflammatory, and antiangiogenic properties, seems to regulate in vivo vascular proliferation and stabilization and the EC-VSMC-inflammatory crosstalk.	354.396	70872-29-6	10	28.217				C21H22O5	free base	FI45719	COC1=CC(=C(CC=C(C)C)C2=C1C(=O)CC(O2)C3=CC=C(O)C=C3)O	4.456	3	2	4
S9076	Typhaneoside	e6	L7700-02	62915371	Others	Cancer	Typhaneoside is a flavonoid glycoside plant extract with potential ability to treat primary dysmenorrhea through the Shaofu Zhuyu decoction.	770.685	104472-68-6	10	12.9755				C34H42O20	0	Isorhamnetin 3-O-2G-rhamnosylrutinoside; Isorhamnetin-3-O-(2'',6''-di-O-a-L-rhamnopyranosyl)-b-D-glucopyranoside	COC1=CC(=CC=C1O)C2=C(OC3OC(COC4OC(C)C(O)C(O)C4O)C(O)C(O)C3OC5OC(C)C(O)C(O)C5O)C(=O)C6=C(O2)C=C(O)C=C6O	-1.791	9	11	9
S9080	Anhydroicaritin	f6	L7700-02	55879310	Others	Others	Icaritin has hormone regulation activity. Icaritin has cardiovascular function improvement activity. Icaritin has anticancer activity, can induce S phase arrest and apoptosis, inhibit ENKL cell proliferation. Icaritin has anti-MM activity, mainly mediated by inhibiting IL-6/JAK2/STAT3 signaling. Icariside II inhibits pre-osteoclast RAW264.7 growth , which maybe contribute to the efficiency of Her…	368.38	118525-40-9	10	27.1459				C21H20O6	free base	3,5,7-Trihydroxy-2-(4-methoxyphenyl)-8-(3-methyl-2-buten-1-yl)-4H-1-benzopyran-4-one	COC1=CC=C(C=C1)C2=C(O)C(=O)C3=C(O)C=C(O)C(=C3O2)CC=C(C)C	3.954	3	3	4
S9084	Rhoifolin	g6	L7700-02	56034328	Others	Cancer	Rhoifolin is extracted from Turpinia arguya Seem dried leaves.	578.519	17306-46-6	10	17.2855				C27H30O14	free base		CC1OC(OC2C(O)C(O)C(CO)OC2OC3=CC4=C(C(=C3)O)C(=O)C=C(O4)C5=CC=C(O)C=C5)C(O)C(O)C1O	-0.378	6	8	6
S9088	Calycosin-7-O-beta-D-glucoside	h6	L7700-02	55363910	Others	Others	DMSO, Pyridine, Methanol, Ethanol, etc.	446.404	20633-67-4	10	22.4012				C22H22O10	free base		COC1=C(O)C=C(C=C1)C2=COC3=C(C=CC(=C3)OC4OC(CO)C(O)C(O)C4O)C2=O	0.436	5	5	5
S9099	Orientin	a7	L7700-02	45519348	Others	Others	DMSO, Pyridine, Methanol, Ethanol, etc.	448.377	28608-75-5	89	198.494				C21H20O11	free base		OCC1OC(C(O)C(O)C1O)C2=C(O)C=C(O)C3=C2OC(=CC3=O)C4=CC(=C(O)C=C4)O	-0.224	3	8	3
S9107	Glycitein	b7	L7700-02	55512056	Others	Others	Glycitein is a soybean (yellow cultivar) isoflavonoid; used in combination with other isoflavonoids such as genistein and daidzein to study apoptosis and anti-oxidation processes.	284.263	40957-83-3	10	35.1786				C16H12O5	free base		COC1=CC2=C(OC=C(C2=O)C3=CC=C(O)C=C3)C=C1O	2.366	3	2	2
S9112	Kaempferitrin	c7	L7700-02	55364604	Others	Others	Kaempferitrin has an acute lowering effect on blood glucose in diabetic rats and to stimulate the glucose uptake percentile, as efficiently as insulin in muscle from normal rats. Kaempferitrin improves insulin resistance by the activation of the classical insulin transduction pathway, and increases adiponectin secretion. Kaempferitrin exerts cytotoxic and antitumor effects against HeLa cells, the…	578.519	482-38-2	100	172.855				C27H30O14	free base		CC1OC(OC2=CC3=C(C(=C2)O)C(=O)C(=C(O3)C4=CC=C(O)C=C4)OC5OC(C)C(O)C(O)C5O)C(O)C(O)C1O	-0.211	6	8	5
S9113	Ononin	d7	L7700-02	55109488	Others	Others	Ononin is an isoflavonoid, is an additional growth inhibitor in soils associated with the weed, Pluchea lanceolata.	430.405	486-62-4	86	199.812				C22H22O9	free base		COC1=CC=C(C=C1)C2=COC3=C(C=CC(=C3)OC4OC(CO)C(O)C(O)C4O)C2=O	0.678	5	4	5
S9115	Wogonoside	e7	L7700-02	56046157	GABA	Cancer	Wogonoside acts as a positive allosteric modulator of the benzodiazepine site of the GABAA receptor.	460.388	51059-44-0	38	82.5391				C22H20O11	free base		COC1=C(OC2OC(C(O)C(O)C2O)C(O)=O)C=C(O)C3=C1OC(=CC3=O)C4=CC=CC=C4	0.833	6	4	5
S9120	Scutellarein	f7	L7700-02	62945160	Src	Cancer	Scutellarein reduces inflammatory responses by inhibiting Src kinase activity.	286.236	529-53-3	57	199.136				C15H10O6	0		OC1=CC=C(C=C1)C2=CC(=O)C3=C(O2)C=C(O)C(=C3O)O	2.168	2	4	1
S9121	Irigenin	g7	L7700-02	54514645	NF-κB	Cancer	Irigenin has antifungal activity.	360.315	548-76-5	72	199.825				C18H16O8	free base		COC1=C(OC)C(=CC(=C1)C2=COC3=CC(=C(OC)C(=C3C2=O)O)O)O	2.091	5	3	4
S9122	Tectorigenin	h7	L7700-02	55324680	Inflammation/Immunology	Others	Tectorigenin is a plant isoflavonoid originally isolated from the dried flower of Pueraria thomsonii Benth.	300.263	548-77-6	60	199.825				C16H12O6	free base		COC1=C(O)C2=C(OC=C(C2=O)C3=CC=C(O)C=C3)C=C1O	2.124	3	3	2
S9125	Apigetrin	a8	L7700-02	55126330	Others	Others	Apigenin-7-glucoside exhibits significant anti-proliferative and antioxidant activity, scavengers of ROS.	432.377	578-74-5	86	198.9				C21H20O10	free base		OCC1OC(OC2=CC3=C(C(=C2)O)C(=O)C=C(O3)C4=CC=C(O)C=C4)C(O)C(O)C1O	0.48	4	6	4
S9134	Spinosin	b8	L7700-02	55526283	Others	Others	Spinosin ameliorated memory impairment induced through AβO, the serotonergic neurotransmitter system, and these effects were regulated, in part, through neuroprotective activity via the anti-inflammatory effects of Spinosin. Spinosin exerts anxiolytic-like effects, and its mechanism of action appears to be modulated by GABAA and 5-HT1A receptors. There was a wide brain regional tissue distributio…	608.545	72063-39-9	100	164.326				C28H32O15	free base		COC1=CC2=C(C(=C1C3OC(CO)C(O)C(O)C3OC4OC(CO)C(O)C(O)C4O)O)C(=O)C=C(O2)C5=CC=C(O)C=C5	-1.503	6	9	7
S9139	5-Methyl-7-methoxyisoflavone	c8	L7700-02	55566097	Others	Others	5-Methyl-7-methoxyisoflavone is used by bodybuilders for its ergogenic properties.	266.291	82517-12-2	53	199.03				C17H14O3	free base		COC1=CC2=C(C(=C1)C)C(=O)C(=CO2)C3=CC=CC=C3	3.336	3	0	2
S9170	Engeletin	e8	L7700-02	55352182	Infection	NF-κB	Engeletin is a flavanonol glycoside isolated from hymenaea martiana, inhibits NF-κB signaling-pathway activation, and possesses anti-inflammatory, analgesic, diuresis, detumescence, and antibiosis effects.	434.393	572-31-6	86	197.977				C21H22O10	free base		CC1OC(OC2C(OC3=C(C(=CC(=C3)O)O)C2=O)C4=CC=C(O)C=C4)C(O)C(O)C1O	0.862	4	6	3
S9173	Sec-O-Glucosylhamaudol	f8	L7700-02	55472792	Others	anti-inflammatory	Sec-O-glucosylhamaudol has anti-inflammatory effect through regulation of p38 Mitogen-Activated Protein Kinase in Lipopolysaccharide-stimulated RAW264.7 cell line. Intrathecal sec-O-glucosylhamaudol has a very strong antinociceptive effect in the formalin test and it seems the effect is related to an opioid receptor.	438.425	80681-44-3	88	200.718				C21H26O10	free base		CC1=CC(=O)C2=C(O)C3=C(OC(C)(C)C(C3)OC4OC(CO)C(O)C(O)C4O)C=C2O1	0.042	5	5	3
S9189	Oroxin A	g8	L7700-02	54465386	ER	Others	Oroxin A exerts its antibreast cancer effects by inducing ER stress-mediated senescence, activating the key stress signaling pathway, and increasing key ER stress genes and expression levels. Oroxin A and oroxin B are xanthine oxidase (XO) inhibitors.	432.377	57396-78-8	86	198.9				C21H20O10	free base		OCC1OC(OC2=CC3=C(C(=O)C=C(O3)C4=CC=CC=C4)C(=C2O)O)C(O)C(O)C1O	0.48	4	6	4
S9190	Oroxin B	h8	L7700-02	55341570	Others	Cancer	Oroxin B has antioxidant activity.	594.518	114482-86-9	100	168.203				C27H30O15	free base		OCC1OC(OCC2OC(OC3=C(O)C(=C4C(=O)C=C(OC4=C3)C5=CC=CC=C5)O)C(O)C(O)C2O)C(O)C(O)C1O	-1.267	6	9	7
S9204	Oroxylin A	a9	L7700-02	55116488	Cancer	Autophagy,HIF/HIF Prolyl-Hydroxylase	Oroxylin A is a natural active flavonoid with strong anticancer effects.	284.263	480-11-5	56.9	200.166				C16H12O5	free base		COC1=C(O)C2=C(OC(=CC2=O)C3=CC=CC=C3)C=C1O	2.636	3	2	2
S9205	Hydroxygenkwanin	b9	L7700-02	55895082	Others	Others	Hydroxygenkwanin has cytotoxicity, may be an effective natural product to treat glioma, and the combination of Apigenin and Hydroxygenkwanin may be a promising method for glioma chemotherapy.	300.263	20243-59-8	60	199.825				C16H12O6	free base		COC1=CC2=C(C(=C1)O)C(=O)C=C(O2)C3=CC=C(O)C(=C3)O	2.394	3	3	2
S9211	Eriocitrin	c9	L7700-02	54500610	Others	Cancer	Eriocitrin has been shown to help to maintain the redox status of liver glutathione when administered prior to acute exercise.	596.534	13463-28-0	100	167.635				C27H32O15	free base		CC1OC(OCC2OC(OC3=CC(=C4C(=O)CC(OC4=C3)C5=CC=C(O)C(=C5)O)O)C(O)C(O)C2O)C(O)C(O)C1O	-0.657	6	9	6
S9217	Complanatuside	d9	L7700-02	54528509	Others	Cancer	Complanatuside is a flavonoid found in the traditional Chinese medicine Semen Astragali Complanati.	624.544	116183-66-5	100	160.117				C28H32O16	free base		COC1=CC2=C(C(=C1)O)C(=O)C(=C(O2)C3=CC=C(OC4OC(CO)C(O)C(O)C4O)C=C3)OC5OC(CO)C(O)C(O)C5O	-1.762	7	9	8
S9227	Sinensetin	e9	L7700-02	55475670	Others	TNF Receptor,PGE synthase	Sinensetin is a methylated flavone found in certain citrus fruits. pocess potent antiangiogenesis and anti-inflammatory, sinensetin enhances adipogenesis and lipolysis.	372.369	2306-27-6	27	72.5088				C20H20O7	free base		COC1=CC=C(C=C1OC)C2=CC(=O)C3=C(O2)C=C(OC)C(=C3OC)OC	3.054	7	0	6
S9230	Vaccarin	f9	L7700-02	45496117	CD31	Cancer	Vaccarin is a major flavonoid glycoside in Vaccariae semen, its biotransformation pathways involves methylation, hydroxylation, glycosylation and deglycosylation.	726.633	53452-16-7	100	137.621				C32H38O19	free base		OCC1OC(OC2=CC=C(C=C2)C3=CC(=O)C4=C(O)C(=C(O)C=C4O3)C5OC(CO)C(O)C(O)C5OC6OCC(O)C(O)C6O)C(O)C(O)C1O	-3.147	7	12	8
S9234	Schaftoside	g9	L7700-02	55454378	Others	Cancer	Schaftoside has antioxidant and anticancer activity.	564.492	51938-32-0	100	177.15				C26H28O14	0		OCC1OC(C(O)C(O)C1O)C2=C(O)C3=C(OC(=CC3=O)C4=CC=C(O)C=C4)C(=C2O)C5OCC(O)C(O)C5O	-1.862	4	10	4
S9242	Narirutin	h9	L7700-02	46050214	Others	anti-inflammatory	Narirutin has anti-inflammatory effect in a murine model of allergic eosinophilic airway inflammation, the mechanism is likely to be associated with a reduction in the OVA-induced increases of IL-4 and IgE, suggests that narirutin may be an effective new tool in the treatment of bronchial asthma. Citrus narirutin fraction (CNF), contained 75% of narirutin, co-administration of CNF with alcohol ca…	580.535	14259-46-2	100	172.255				C27H32O14	free base		CC1OC(OCC2OC(OC3=CC(=C4C(=O)CC(OC4=C3)C5=CC=C(O)C=C5)O)C(O)C(O)C2O)C(O)C(O)C1O	-0.415	6	8	6
S9250	Isosilybin	a10	L7700-02	55475215	CYP3A474μM	Cancer	Isosilybin and Silybin might be suitable candidates to design potent PXR antagonists to prevent drug-drug interactions via CYP3A4 in cancer patients.	482.436	72581-71-6	97	201.063				C25H22O10	free base		COC1=C(O)C=CC(=C1)C2OC3=C(OC2CO)C=C(C=C3)C4OC5=C(C(=CC(=C5)O)O)C(=O)C4O	2.592	5	5	4
S9256	Isobavachin	b10	L7700-02	55536606	Others	Cancer	Isobavachin can facilitate mouse ES cells differentiating into neuronal cells.	324.37	31524-62-6	65	200.388				C20H20O4	free base		CC(C)=CCC1=C2OC(CC(=O)C2=CC=C1O)C3=CC=C(O)C=C3	4.472	2	2	3
S9267	Epimedin A	c10	L7700-02	55117077	Others	Cancer	Epimedin A has anti-osteoporosis activities in vivo.	838.802	110623-72-8	100	119.218				C39H50O20	0		COC1=CC=C(C=C1)C2=C(OC3OC(C)C(O)C(O)C3OC4OC(CO)C(O)C(O)C4O)C(=O)C5=C(O)C=C(OC6OC(CO)C(O)C(O)C6O)C(=C5O2)CC=C(C)C	-0.764	9	11	12
S9286	Neobavaisoflavone	d10	L7700-02	55512027	Others	Others	A natural isoflavone that has been found to have diverse effects	322.355	41060-15-5	64	198.539				C20H18O4	0		CC(C)=CCC1=CC(=CC=C1O)C2=COC3=C(C=CC(=C3)O)C2=O	4.239	2	2	3
S9287	Genkwanin	e10	L7700-02	55120116	Others	anti-inflammatory	Genkwanin exerts its anti-inflammatory effect mainly through the regulation of the miR-101/MKP-1/MAPK pathway. Genkwanin is transported by both passive diffusion and multidrug resistance protein (MDR)-mediated efflux mechanisms. Genkwanin has antitumor activity partly via enhancing host immunity and decreasing the inflammatory cytokine levels, it may be an effective chemotherapeutic agent for the…	284.263	437-64-9	57	200.518				C16H12O5	free base		COC1=CC2=C(C(=C1)O)C(=O)C=C(O2)C3=CC=C(O)C=C3	2.636	3	2	2
S9289	Astragalin	f10	L7700-02	55513093	Others	Others	Astragalin may be a potential agent in the treatment of osteoarthritis. Astragalin can be effective in allaying ROS-promoted bronchial fibrosis through inhibiting autophagosome formation in airways. Astragalin ameliorates oxidative stress-associated epithelial eosinophilia and apoptosis through disturbing TLR4-PKCβ2-NADPH oxidase-responsive signaling. Astragalin exerts anti-inflammatory propertie…	448.377	480-10-4	90	200.724				C21H20O11	free base		OCC1OC(OC2=C(OC3=C(C(=CC(=C3)O)O)C2=O)C4=CC=C(O)C=C4)C(O)C(O)C1O	-0.058	4	7	4
S9293	Isoliquiritin	g10	L7700-02	54334098	Others	Others	Insampaedoksan is a traditional herbal medicine used for antipyretic and antiinflammatory diseases, isoliquiritigenin is the main compound of it , thus , isoliquiritigenin has bioactivity effects such as antioxidant, estrogenic and anticancer. Isoliquiritin, liquiritin,and isoliquirigenin induce apoptotic cell death through upregulating p53 and p21 in the A549 non-small cell lung cancer cells and…	418.394	5041-81-6	84	200.768				C21H22O9	0		OCC1OC(OC2=CC=C(\C=C\C(=O)C3=C(O)C=C(O)C=C3)C=C2)C(O)C(O)C1O	1.046	3	6	6
S9298	Corylin	h10	L7700-02	55352269	Others	Others	Corylin has antioxidant activity. Corylin may stimulate bone formation or have potential activity against osteoporosis. Corylin shows an inhibitory effect on IL-6-induced STAT3 promoter activity in Hep3B cells.	320.339	53947-92-5	64	199.789				C20H16O4	free base		CC1(C)OC2=CC=C(C=C2C=C1)C3=COC4=CC(=CC=C4C3=O)O	3.412	3	1	1
S9312	Cyanidin-3-O-glucoside chloride	a11	L7700-02	55544674	NF-κB	Cancer	Cyanidin-3-O-glucoside chloride is potent antioxidants and free radical scavengers, may act as modulators of gene regulation and signal transduction pathways.	484.838	7084-24-4	97	200.067				C21H21ClO11	free base		[Cl-].OCC1OC(OC2=C([O+]=C3C=C(O)C=C(O)C3=C2)C4=CC(=C(O)C=C4)O)C(O)C(O)C1O	-1.566	2	8	4
S9322	Neodiosmin	b11	L7700-02	64154564	Others	Others	A herb extraction	608.545	38665-01-9	100	164.326				C28H32O15	free base		COC1=CC=C(C=C1O)C2=CC(=O)C3=C(O2)C=C(OC4OC(CO)C(O)C(O)C4OC5OC(C)C(O)C(O)C5O)C=C3O	-0.395	7	8	7
S9328	5,6,7-Trimethoxyflavone	c11	L7700-02	54412167	Others	Others	Concentration that causes 50% of maximum vinblastine accumulation in KB/MDR cells in 1 h	312.317	973-67-1	10	32.0188				C18H16O5	free base		COC1=CC2=C(C(=O)C=C(O2)C3=CC=CC=C3)C(=C1OC)OC	3.087	5	0	4
S9378	4',5-Dihydroxyflavone	d11	L7700-02	54415355	androgen receptor	Others	Antagonist activity at human androgen receptor LBD expressed in human MDA-kb2 cells by luciferase reporter gene assay	254.238	6665-67-4	50	196.667				C15H10O4	free base		OC1=CC=C(C=C1)C2=CC(=O)C3=C(O2)C=CC=C3O	2.652	2	2	1
S9387	Maackiain	e11	L7700-02	55512530	Others	Others	Maackiain and medicarpin are two antimicrobial compounds (phytoalexins). Maackiain shows strong larvicidal activity (LC50 = 21.95 ± 1.34 ug/mL). Maackiain induces apoptosis and growth suppression. MAK1 is the second functional gene cloned from Maackiain detoxification.	284.263	19908-48-6	56	197				C16H12O5	0		OC1=CC2=C(C=C1)C3OC4=C(C=C5OCOC5=C4)C3CO2	2.467	4	1	0
S9412	Flavokawain B	f11	L7700-02	55413889	Others	NFκB	A natural chalcone that induces apoptosis in prostate cancer cell lines (IC50s = 32, 48, 6.2, and 3.9 µM for LAPC4, LNCaP, PC-3, and DU145 cells, respectively, treated for 48 hours); increases Bim expression and inhibits growth of DU145 xenografts in mice	284.307	1775-97-9	42	147.728				C17H16O4	free base		COC1=CC(=C(C(=C1)O)C(=O)\C=C\C2=CC=CC=C2)OC	3.427	3	1	5
S9417	Homoplantaginin	g11	L7700-02	46220626	Others	Others	Homoplantaginin has a protective and therapeutic effect on hepatocyte injury, which might be associated with its antioxidant properties. Homoplantaginin ameliorates endothelial insulin resistance by inhibiting inflammation and modulating cell signalling via the IKKβ/IRS-1/pAkt/peNOS pathway, suggesting it may be used for the prevention and treatment of endothelial dysfunction associated with insu…	462.403	17680-84-1	92	198.96				C22H22O11	free base		COC1=C(OC2OC(CO)C(O)C(O)C2O)C=C3OC(=CC(=O)C3=C1O)C4=CC=C(O)C=C4	0.464	5	6	5
S9421	Demethylnobiletin	h11	L7700-02	55205820	5-LOX	anti-inflammatory	5-O-Demethylnobiletin has anti-inflammatory activity, it may act through a direct inhibition of 5-LOX, without affecting the expression of COX-	388.368	2174-59-6	32	82.3961				C20H20O8	free base		COC1=CC=C(C=C1OC)C2=CC(=O)C3=C(O2)C(=C(OC)C(=C3O)OC)OC	2.812	7	1	6
S9423	Narcissoside	a2	L7700-03	55365132	Others	Others	Narcissoside, with synergism of B.flavum flavonoid and rutin, could be responsible for stronger protection against mitochondrial induced oxidative stress.	624.544	604-80-8	100	160.117				C28H32O16	free base		COC1=C(O)C=CC(=C1)C2=C(OC3OC(COC4OC(C)C(O)C(O)C4O)C(O)C(O)C3O)C(=O)C5=C(O)C=C(O)C=C5O2	-0.933	7	9	7
S9425	Trifolirhizin	b2	L7700-03	55328278	Others	cancer	Trifolirhizin possesses potential anti-inflammatory and anti-cancer activities. Trifolirhizin exerts varying degrees of inhibition on tyrosinase-dependent melanin biosynthesis, and therefore, are candidates as skin-whitening agents. Trifolirhizin shows in vitro inhibitory effects on the growth of human A2780 ovarian and H23 lung cancer cells. Trifolirhizin inhibits acetylcholine mediated airway s…	446.404	6807-83-6	89	199.371				C22H22O10	free base		OCC1OC(OC2=CC3=C(C=C2)C4OC5=C(C=C6OCOC6=C5)C4CO3)C(O)C(O)C1O	0.537	6	4	3
S9428	Brazilin	c2	L7700-03	55220219	Others	Others	A flavonoid with diverse bioactivities; inhibits Aβ (1-42) fibrillogenesis (IC50 = 1.5 µM); prevents Aβ (1-42) mature fibril remodeling; inhibits the production of cytokines, including PGE2 and TNF-α (IC50s = 12.6 and 87.2 µM); effective against Gram-posi	286.279	474-07-7	57	199.106				C16H14O5	free base		OC1=CC2=C(C=C1)C3C4=CC(=C(O)C=C4CC3(O)CO2)O	1.933	1	3	0
S9438	Isosakuranetin	d2	L7700-03	55556106	Others	Others	Isosakuranetin is a plant exudate with known cytotoxic and fungicide properties, it may act on wheat root segments as an inhibitor of K+ permeation. Isosakuranetin stimulates melanogenesis in B16 melanoma cells via up-regulation of MITF, it induced- inhibition of ERK1/2 and PI3K/AKT signaling pathways activate MITF and subsequent expression of Tyr, TRP1, and TRP2. Isosakuranetin, a TRPM3 blocker,…	286.279	480-43-3	57	199.106				C16H14O5	free base		COC1=CC=C(C=C1)C2CC(=O)C3=C(O2)C=C(O)C=C3O	2.599	3	2	2
S9440	Naringenin chalcone	e2	L7700-03	55414697	Others	Others	Naringenin chalcone has antiallergic activity Naringenin chalcone suppresses asthmatic symptoms by inhibiting Th2 cytokine production from CD4 T cells. Naringenin chalcone is a potent tomato flavonoid that improves adipocyte metabolic functions and exerts insulin-sensitizing effects by activating an adiponectin-related pathway. Naringenin chalcone exhibits anti-inflammatory properties by inhibiti…	272.253	73692-50-9	54	198.345				C15H12O5	free base		OC1=CC=C(C=C1)/C=C/C(=O)C2=C(O)C=C(O)C=C2O	2.734	1	4	3
S9455	Isorhamnetin 3-O-neohesperoside	f2	L7700-03	64140187	Others	Others	Isorhamnetin 3-O-neohesperoside is the major active substance of Puhuang, a traditional herb medicine widely used in clinical practice to tackle many chronic diseases. It has signiﬁcant biological and pharmacological activities, including antioxidant, antiatherogenic and antimicrobial effects.	624.54	55033-90-4	100	160.118	-1		http://www.selleckchem.com/products/isorhamnetin-3-o-neohesperoside.html	C28H32O16	Free Base	N/A	COC1=CC(=CC=C1O)C2=C(OC3OC(CO)C(O)C(O)C3OC4OC(C)C(O)C(O)C4O)C(=O)C5=C(O2)C=C(O)C=C5O	-0.933	7	9	7
S9479	Complanatoside A	g2	L7700-03	55112794	Others	Others	Complanatoside A is a flavonol glycoside isolated from <i>Astragalus complanatus</i> and is used as a quality control index for <i>A. complanatus</i> in the 2010 edition of the Chinese Pharmacopoeia.	642.52	146501-37-3	100	155.637	-1		http://www.selleckchem.com/products/complanatoside-a.html	C27H30O18	Free Base	N/A	OCC1OC(OC2=C(O)C=C(C=C2O)C3=C(OC4OC(CO)C(O)C(O)C4O)C(=O)C5=C(O)C=C(O)C=C5O3)C(O)C(O)C1O	-2.471	6	12	7
S9552	Farrerol	h2	L7700-03	55116412	Others	Others	Farrerol, an important bioactive constituent of rhododendron, exhibits broad activities such as anti-oxidative and anti-inflammatory effects.	300.31	24211-30-1	60	199.794	-1		http://www.selleckchem.com/products/farrerol.html	C17H16O5	Free Base	N/A	CC1=C(O)C2=C(OC(CC2=O)C3=CC=C(O)C=C3)C(=C1O)C	3.346	2	3	1
S6739	MN 64	a3	L7700-03	62932065	PARP	DNA Damage	MN-64 is a potent inhibitor of TNKS1 and TNKS2 with IC50 value of 6 and 72 nM, respectively.	264.32	92831-11-3	53	200.515	<1		http://www.selleck.cn/products/mn-64.html	<p>C<sub>18</sub>H<sub>16</sub>O<sub>2</sub></p>_x000D_	Free Base	N/A	CC(C)C1=CC=C(C=C1)C2=CC(=O)C3=C(O2)C=CC=C3	4.33	2	0	2
S9028	Cimifugin	b3	L7700-03	55100930	Others	Cancer	Cimifugin inhibits NO production induced by lipopolysaccharide in macrophage cell line RAW 264.7 and for 1,1-diphenyl-2-picrylhydrazyl free-radical scavenging activity in cell-free bioassay system.	306.311	37921-38-3	10	32.6466				C16H18O6	free base	FC42575	COC1=C2CC(OC2=CC3=C1C(=O)C=C(CO)O3)C(C)(C)O	1.127	4	1	3
S9053	Irisflorentin	c3	L7700-03	55129652	Others	Others	Irisflorentin has anti-inflammatory activity in lipopolysaccharides (LPS)-stimulated RAW 264.7 macrophages, it can markedly reduce the transcriptional and translational levels of inducible nitric oxide synthase (iNOS) as well as the production of NO, it also can significantly inhibit TNF-α, IL-1βand IL-6 at both the transcriptional and translational levels. Irisflorentin has potential to ameliora…	386.352	41743-73-1	10	25.8831				C20H18O8	free base	FI73921	COC1=CC(=CC(=C1OC)OC)C2=COC3=CC4=C(OCO4)C(=C3C2=O)OC	2.569	8	0	5
S9110	Morin	d3	L7700-03	62886735	Others	Cancer	Morin was found to be a weak inhibitor of fatty acid synthase (IC50: 2.33 μM). Morin is a yellow color substance that can be isolated from Maclura pomifera (Osage orange), Maclura tinctoria (old fustic) and from leaves of Psidium guajava (common guava).	302.236	480-16-0	10	33.0868				C15H10O7	free base		OC1=CC(=C(C=C1)C2=C(O)C(=O)C3=C(O2)C=C(O)C=C3O)O	1.63	2	5	1
S9111	Isorhamnetin	e3	L7700-03	55131144	PXR	NF-κB	Isorhamnetin on experimental IBD via PXR-mediated up-regulation of xenobiotic metabolism and down-regulation of NF-κB signaling. Isorhamnetin is efficacious in protecting hepatocytes against oxidative stress by Nrf2 activation and in inducing the expressions of its downstream genes. Isorhamnetin may contribute to blockade of the host-destructive processes mediated by IL-6 and could be a highly ef…	316.262	480-19-3	63	199.202				C16H12O7	free base		COC1=C(O)C=CC(=C1)C2=C(O)C(=O)C3=C(O2)C=C(O)C=C3O	1.856	3	4	2
S9123	Eriodictyol	f3	L7700-03	55343947	Others	Others	Chloroform, Dichloromethane, Ethyl Acetate, DMSO, Acetone, etc.	288.252	552-58-9	57	197.744				C15H12O6	free base		OC1=CC2=C(C(=O)CC(O2)C3=CC(=C(O)C=C3)O)C(=C1)O	2.131	2	4	1
S9192	Vitexin	g3	L7700-03	55877229	Others	antioxidant	An apigenin flavone C-glycoside isolated from various tropical plant species that demonstrates broad antioxidant, anti-inflammatory, anticancer, and antinociceptive activities	432.377	3681-93-4	47	108.701				C21H20O10	free base		OCC1OC(C(O)C(O)C1O)C2=C(O)C=C(O)C3=C2OC(=CC3=O)C4=CC=C(O)C=C4	0.018	3	7	3
S9248	Homoorientin	h3	L7700-03	55348319	Inflammation/Immunology	COX	Isoorientin is a potent inhibitor of COX-2 with an IC50 value of 39 μM.	448.377	4261-42-1	90	200.724				C21H20O11	0		OCC1OC(C(O)C(O)C1O)C2=C(O)C3=C(OC(=CC3=O)C4=CC(=C(O)C=C4)O)C=C2O	-0.224	3	8	3
S9270	Dracohodin perochlorate	a4	L7700-03	55105012	Others	apoptosis	Dracorhodin perchlorate inhibits cell growth, and induces apoptosis in fibroblasts in a dose-and time-dependent manner, arresting cell cycle at G1 phase, may as a candidate for anti-breast cancer. Dracorhodin perchlorate can inhibit high glucose-induced serum and glucocorticoid induced protein kinase 1 (SGK1) and fibronectin(FN) expression in human mesangial cells, and this may be part of the mec…	366.75	125536-25-6	73	199.046				C17H15ClO7	free base		COC1=C(C)C(=CC2=C1C=CC(=[O+]2)C3=CC=CC=C3)O.[O-][Cl](=O)(=O)=O	1.785	1	1	2
S9288	Casticin	b4	L7700-03	55364753	TGFβ1	Others	An anticancer flavonol; decreases proliferation in K562, HL-60, and Kasumi-1 leukemia cells lines (IC50s = 5.95, 4.82, and 15.56 µM, respectively); blocks TGF-β/SMAD signaling in LX2 cells; decreases TGF-β1 mRNA and p-SMAD levels in a mouse model of liver	374.341	479-91-4	75	200.352				C19H18O8	free base		COC1=C(O)C=C(C=C1)C2=C(OC)C(=O)C3=C(O2)C=C(OC)C(=C3O)OC	2.291	6	2	5
S9096	ligustroflavone	c4	L7700-03	64134555	AMPK	PI3K/Akt/mTOR	Ligustroflavone, isolated from the leaves of Turpinia montana, shows high antioxidant capacity and is reported to be an <b>AMPK</b> activator.	724.66	260413-62-5	100	137.996	100	137.996	http://www.selleck.cn/products/ligustroflavone.html	C33H40O18_x000D_	Free Base	Nuezhenoside	CC1OC(OCC2OC(OC3=CC(=C4C(=O)C=C(OC4=C3)C5=CC=C(O)C=C5)O)C(OC6OC(C)C(O)C(O)C6O)C(O)C2O)C(O)C(O)C1O	-1.237	8	10	8
S9235	Didymin	d4	L7700-03	55582028	p53	Apoptosis	Didymin is a citrus-derived natural compound that kills p53 wild-type as well as drug-resistant p53-mutant neuroblastoma cells in culture. It possesses antioxidant, anti-inflammation and anti-cancer properties.	594.56	14259-47-3	100	168.192	100	168.192	http://www.selleck.cn/products/didymin.html	C28H34O14_x000D_	Free Base	Neoponcirin, Isosakuranetin-7-O-rutinoside	COC1=CC=C(C=C1)C2CC(=O)C3=C(O2)C=C(OC4OC(COC5OC(C)C(O)C(O)C5O)C(O)C(O)C4O)C=C3O	-0.189	7	7	7
S9290	Linarin	e4	L7700-03	55583074	Immunology & Inflammation related	Immunology & Inflammation	Linarin, a natural flavonoid cpompound, has pharmacological effects, including anti-inflammatory, neuro-protective, cardioprotective and antioxidative effects.	592.55	480-36-4	100	168.762	<1		http://www.selleck.cn/products/linarin.html	C28H32O14_x000D_	Free Base	Acaciin, Buddleoside, Acacetin-7-O-rutinoside	COC1=CC=C(C=C1)C2=CC(=O)C3=C(O)C=C(OC4OC(COC5OC(C)C(O)C(O)C5O)C(O)C(O)C4O)C=C3O2	-0.153	7	7	7
S4027	Flavoxate HCl	a2	L7700-04	55103466	AChR	Neuronal Signaling	Flavoxate is a muscarinic AChR antagonist with IC50 of 12.2 μM.	427.92	3717-88-2	3	7.01066	10	23.3689	http://selleckchem.com/products/flavoxate-hcl.html	C24H26ClNO4	hydrochloride	NSC-114649	Cl.CC1=C(OC2=C(C=CC=C2C(=O)OCCN3CCCCC3)C1=O)C4=CC=CC=C4	4.876	4	0	6
S5468	Kaempferol-3-O-glucorhamnoside	b2	L7700-04	54433581	Others	Others	Kaempferol 3-neohesperidoside, isolated from the herbs of Delphinium grandiflorum L., has insulin-like properties in terms of glucose lowering.	594.52	40437-72-7	2	3.36406	100	168.203	http://selleckchem.com/products/kaempferol-3-o-glucorhamnoside.html	C27H30O15	salt	Kaempferol 3-neohesperidoside	CC1OC(OC2C(O)C(O)C(CO)OC2OC3=C(OC4=CC(=CC(=C4C3=O)O)O)C5=CC=C(O)C=C5)C(O)C(O)C1O	-0.916	6	9	6
S2292	Diosmin	a2	L7700-05	62899607	Others	Others	Diosmin is a semisynthetic phlebotropic agent and a member of the flavonoid family.	608.55	520-27-4	6	9.8595	<1		http://selleckchem.com/products/Diosmin.html	C28H32O15	Free Base	N/A	COC1=C(O)C=C(C=C1)C2=CC(=O)C3=C(O2)C=C(OC4OC(COC5OC(C)C(O)C(O)C5O)C(O)C(O)C4O)C=C3O	-0.395	7	8	7
S9246	Tiliroside	b2	L7700-05	55565928	Others	Others	Tiliroside shows a hepatoprotective effect against D-galactosamine (D-GalN)/lipopolysaccharide (LPS)-induced liver injury in mice. Tiliroside enhances fatty acid oxidation via the enhancement adiponectin signaling associated with the activation of both AMP-activated protein kinase and peroxisome proliferator-activated receptor α and ameliorates obesity-induced metabolic disorders. Tiliroside show…	594.52	20316-62-5	3	5.04609				C30H26O13	free base		OC1C(O)C(COC(=O)\C=C\C2=CC=C(O)C=C2)OC(OC3=C(OC4=C(C(=CC(=C4)O)O)C3=O)C5=CC=C(O)C=C5)C1O	2.212	6	7	8

## Sheet: L5800-Covalent-101 cpds
cat	name	Plate Location	Rack Number	Barcode	Target	Pathway	Information	M.w.	CAS Number	DMSO (mg/mL)Max Solubility	DMSO (mM)Max Solubility	water (mg/mL)Max Solubility	water (mM)Max Solubility	URL	Formula	Form	Synonyms	SMILES	ALogP	HBA_Count	HBD_Count	RotatableBond
S1011	Afatinib (BIBW2992)	a2	L5800-01	55448742	EGFR,HER2	Protein Tyrosine Kinase	Afatinib (BIBW2992) inhibits EGFR/ErbB irreversibly in vitro with IC50 of 0.5, 0.4, 10, 14, 1 nM for EGFRwt, EGFR L858R , EGFR L858R/T790M ErbB2 (HER2) and ErbB4 (HER4), respectively.	485.94	439081-18-2	97	199.613	<1		http://selleckchem.com/products/BIBW2992.html	C24H25ClFN5O3	Free Base	N/A	CN(C)C/C=C/C(=O)NC1=CC2=C(NC3=CC=C(F)C(=C3)Cl)N=CN=C2C=C1OC4CCOC4	3.917	5	2	8
S1170	WZ3146	b2	L5800-01	55904697	EGFR	Protein Tyrosine Kinase	WZ3146 is a mutant-selective irreversible inhibitor of EGFR(L858R) and EGFR(E746_A750) with IC50 of 2 nM and 2 nM does not inhibit ERBB2 phosphorylation (T798I).	464.95	1214265-56-1	93	200.022	<1		http://selleckchem.com/products/WZ3146.html	C24H25ClN6O2	free base	N/A	CN1CCN(CC1)C2=CC=C(NC3=NC=C(Cl)C(=N3)OC4=CC(=CC=C4)NC(=O)C=C)C=C2	4.823	4	2	7
S1173	WZ4002	c2	L5800-01	49473598	EGFR	Protein Tyrosine Kinase	WZ4002 is a novel, mutant-selective EGFR inhibitor for EGFR(L858R)/(T790M) with IC50 of 2 nM/8 nM in BaF3 cell line does not inhibit ERBB2 phosphorylation (T798I).	494.18	1213269-23-8	13	26.3062	<1		http://selleckchem.com/products/WZ4002.html	C25H27ClN6O3	free base	N/A	COC1=C(NC2=NC=C(Cl)C(=N2)OC3=CC(=CC=C3)NC(=O)C=C)C=CC(=C1)N4CCN(C)CC4	4.807	5	2	8
S1179	WZ8040	d2	L5800-01	54411031	EGFR	Protein Tyrosine Kinase	WZ8040 is a novel mutant-selective irreversible EGFRT790M inhibitor, does not inhibit ERBB2 phosphorylation (T798I).	481.01	1214265-57-2	96	199.58	<1		http://selleckchem.com/products/WZ8040.html	C24H25ClN6OS	free base	N/A	CN1CCN(CC1)C2=CC=C(NC3=NC=C(Cl)C(=N3)SC4=CC(=CC=C4)NC(=O)C=C)C=C2	5.381	3	2	7
S1629	Orlistat	e2	L5800-01	47283779	Lipase,Fatty Acid Synthase	Metabolism	Orlistat is a general lipase inhibitor with IC50 of 122 ng/ml for PL from human duodenal juice.	495.73	96829-58-2	99	199.705	<1		http://selleckchem.com/products/Orlistat(Alli).html	C29H53NO5	free base	Ro 18-0647, Tetrahydrolipstatin	CCCCCCCCCCCC(CC1OC(=O)C1CCCCCC)OC(=O)C(CC(C)C)NC=O	8.333	5	1	23
S2105	Pantoprazole	f2	L5800-01	56041693	Proton Pump	Transmembrane Transporters	Pantoprazole is a proton pump inhibitor used for short-term treatment of erosion and ulceration of the esophagus caused by gastroesophageal reflux disease.	383.37	102625-70-7	76	198.242	<1		http://selleckchem.com/products/pantoprazole-protonix.html	C16H15F2N3O4S	free base	N/A	COC1=C(OC)C(=NC=C1)C[S](=O)C2=NC3=CC=C(OC(F)F)C=C3[NH]2	2.737	6	1	7
S2185	AST-1306	g2	L5800-01	45498605	EGFR	Protein Tyrosine Kinase	AST-1306 is a novel irreversible inhibitor of EGFR and ErbB2 with IC50 of 0.5 nM and 3 nM, also effective in mutation EGFR T790M/L858R, more potent to ErbB2-overexpressing cells, 3000-fold selective for ErbB family than other kinases.	621.08	1050500-29-2	124	199.652	<1		http://selleckchem.com/products/ast-1306.html	C31H26ClFN4O5S	Mesylate	AST-6	CC1=CC=C(C=C1)[S](O)(=O)=O.FC2=CC(=CC=C2)COC3=CC=C(NC4=C5C=C(NC(=O)C=C)C=CC5=NC=N4)C=C3Cl	7.381	4	2	8
S2499	Phenoxybenzamine HCl	h2	L5800-01	64129956	Adrenergic Receptor	GPCR & G Protein	Phenoxybenzamine HCl is a non-specific, irreversible alpha antagonist with an IC50 of 550 nM.	340.3	63-92-3	68	199.824	17	49.9559	http://selleckchem.com/products/Phenoxybenzamine-hydrochloride.html	C18H23Cl2NO	HCl	NSC 37448, NCI-c01661	Cl.CC(COC1=CC=CC=C1)N(CCCl)CC2=CC=CC=C2	4.96	1	0	8
S2551	Sulbactam sodium	a3	L5800-01	54418062	Anti-infection	Microbiology	Sulbactam sodium (Unasyn) is an irreversible β-lactamase inhibitor.	255.22	69388-84-7	3	11.7546	51	199.828	http://selleckchem.com/products/sulbactam-sodium-unasyn.html	C8H10NNaO5S	Sodium salt	CP-45899-2	[Na+].CC1(C)C(N2C(CC2=O)[S]1(=O)=O)C([O-])=O	-2.145	3	0	1
S2586	Dimethyl Fumarate	b3	L5800-01	54516603	Others	Others	Dimethyl fumarate is the methyl ester of fumaric acid, used to treat people with relapsing forms of multiple sclerosis.	144.13	624-49-7	29	201.207	<1		http://selleckchem.com/products/dimethyl-Fumarate.html	C6H8O4	free base	N/A	COC(=O)\C=C\C(=O)OC	0.49	4	0	4
S2666	PF-3845	c3	L5800-01	56015276	FAAH	Metabolism	PF-3845 is a potent, selective and irreversible FAAH inhibitor with Ki of 230 nM, showing negligible activity against FAAH2.	456.46	1196109-52-0	91	199.36	<1		http://selleckchem.com/products/pf-3845.html	C24H23F3N4O2	free base	N/A	FC(F)(F)C1=CN=C(OC2=CC(=CC=C2)CC3CCN(CC3)C(=O)NC4=CN=CC=C4)C=C1	4.55	4	1	6
S2680	Ibrutinib (PCI-32765)	d3	L5800-01	62891008	BTK	Angiogenesis	Ibrutinib (PCI-32765) is a potent and highly selective Brutons tyrosine kinase (Btk) inhibitor with IC50 of 0.5 nM in cell-free assays, modestly potent to Bmx, CSK, FGR, BRK, HCK, less potent to EGFR, Yes, ErbB2, JAK3, etc.	440.5	936563-96-1	88	199.773	<1		http://selleckchem.com/products/pci-32765.html	C25H24N6O2	free base	N/A	NC1=C2C(=NC=N1)[N](N=C2C3=CC=C(OC4=CC=CC=C4)C=C3)C5CCCN(C5)C(=O)C=C	3.985	5	1	5
S2727	Dacomitinib (PF299804, PF299)	e3	L5800-01	56058757	EGFR	Protein Tyrosine Kinase	Dacomitinib (PF299804, PF299) is a potent, irreversible pan-ErbB inhibitor, mostly to EGFR with IC50 of 6 nM in a cell-free assay, effective against NSCLCs with EGFR or ERBB2 mutations (resistant to gefitinib) as well as those harboring the EGFR T790M mutation. Phase 2.	469.94	1110813-31-4	19	40.4307	<1		http://selleckchem.com/products/pf299804.html	C24H25ClFN5O2	free base	N/A	COC1=C(NC(=O)/C=C/CN2CCCCC2)C=C3C(=NC=NC3=C1)NC4=CC(=C(F)C=C4)Cl	5.055	4	2	7
S2823	Tideglusib	f3	L5800-01	45489929	GSK-3	PI3K/Akt/mTOR	Tideglusib is an irreversible, non ATP-competitive GSK-3β inhibitor with IC50 of 60 nM in a cell-free assay fails to inhibit kinases with a Cys homologous to Cys-199 located in the active site. Phase 2.	334.39	865854-05-3	8	23.9242	<1		http://selleckchem.com/products/tideglusib.html	C19H14N2O2S	free base	NP031112, NP-12	O=C1SN(C(=O)N1CC2=CC=CC=C2)C3=C4C=CC=CC4=CC=C3	4.63	2	0	3
S2853	Carfilzomib (PR-171)	g3	L5800-01	55872988	Proteasome	Proteases	Carfilzomib (PR-171) is an irreversible proteasome inhibitor with IC50 of <5 nM in ANBL-6 cells, displayed preferential in vitro inhibitory potency against the ChT-L activity in the β5 subunit, but little or no effect on the PGPH and T-L activities.	719.91	868540-17-4	50	69.4531	<1		http://selleckchem.com/products/carfilzomib-pr-171.html	C40H57N5O7	free base	N/A	CC(C)CC(NC(=O)C(CCC1=CC=CC=C1)NC(=O)CN2CCOCC2)C(=O)NC(CC3=CC=CC=C3)C(=O)NC(CC(C)C)C(=O)C4(C)CO4	3.799	7	4	20
S3017	Aspirin	h3	L5800-01	64145058	COX	Metabolism	Aspirin is a salicylate, and irreversible COX1 and COX2 inhibitor, used as an analgesic to relieve minor aches and pains, as an antipyretic to reduce fever, and as an anti-inflammatory medication.	180.16	50-78-2	36	199.822	<1		http://selleckchem.com/products/aspirin-acetylsalicylic-acid.html	C9H8O4	free base	Acetylsalicylic acid	CC(=O)OC1=C(C=CC=C1)C(O)=O	1.227	3	0	3
S3025	PMSF	a4	L5800-01	62908661	Serine Protease,Cysteine Protease	Proteases	PMSF is an irreversible serine/cysteine protease inhibitor.	174.19	329-98-6	35	200.93	<1		http://selleckchem.com/products/pmsf-phenylmethylsulfonyl-fluoride.html	C7H7FO2S	free base	Phenylmethylsulfonyl Fluoride	F[S](=O)(=O)CC1=CC=CC=C1	1.459	2	0	2
S3200	Triflusal	b4	L5800-01	43997892	Thrombin	Others	Triflusal irreversibly inhibits the production of thromboxane-B2 in platelets by acetylating cycloxygenase-1.	248.16	322-79-2	50	201.483	<1		http://selleckchem.com/products/triflusal.html	C10H7F3O4	free base	UR1501	CC(=O)OC1=CC(=CC=C1C(O)=O)C(F)(F)F	2.169	3	0	4
S3678	PTP Inhibitor II	c4	L5800-01	55575645	phosphatase	Others	PTP Inhibitor II is a cell-permeable protein tyrosine phosphatase (PTP) inhibitor that covalently binds the catalytic domain of the Src homology region 2 domain-containing phosphatase (SHP-1(ΔSH2)) with Ki value of 128 μM.	229.07	2632-13-5	45	196.447	<1		http://selleckchem.com/products/ptp-inhibitor-2.html	C9H9BrO2	free base	NSC 129010, 4-(Bromoacetyl)anisole	COC1=CC=C(C=C1)C(=O)CBr	2.23	2	0	3
S3692	N-Ethylmaleimide (NEM)	d4	L5800-01	64120825	Cysteine Protease	Proteases	N-Ethylmaleimide (NEM) is an organic compound that is derived from maleic acid. It is an irreversible inhibitor of all cysteine peptidases, with alkylation occurring at the active site thiol group.	125.13	128-53-0	25	199.792	25	199.792	http://selleckchem.com/products/n-ethylmaleimide-nem.html	C6H7NO2	free base	N/A	CCN1C(=O)C=CC1=O	0.16	2	0	1
S3732	Avibactam sodium	e4	L5800-01	45821787	Anti-infection	Microbiology	Avibactam is a covalent, reversible, non-β-lactam β-lactamase inhibitor with IC50 values of 8, 80, and 38 nM for TEM-1, P99, and KPC-2 β-lactamases, respectively.	287.23	1192491-61-4	57	198.447	57	198.447	http://selleckchem.com/products/avibactam-sodium.html	C7H10N3NaO6S	sodium salt	AVE-1330A, NXL104	[Na+].NC(=O)C1CCC2CN1C(=O)N2O[S]([O-])(=O)=O	-3.785	3	1	3
S4246	Tranylcypromine (2-PCPA) HCl	f4	L5800-01	62938338	MAO	Metabolism	Tranylcypromine is a monoamine oxidase inhibitor, which inhibits CYP2A6 with Ki of 0.08 μM and 0.2 μM in cDNA-expressing microsomes and Human Liver Microsomes, respectively.	169.65	1986-47-6	33	194.518	33	194.518	http://selleckchem.com/products/tranylcypromine-2-pcpa-hcl.html	C9H12ClNR	Hydrochloride	SKF-385 HCl	Cl.NC1CC1C2=CC=CC=C2	2.309	0	1	1
S4586	4-Chloro-DL-phenylalanine	g4	L5800-01	54530317	Hydroxylase	Metabolism	4-Chloro-DL-phenylalanine is a selective and irreversible inhibitor of tryptophan hydroxylase, a rate-limiting enzyme in the biosynthesis of serotonin (5-HYDROXYTRYPTAMINE). 4-Chloro-DL-phenylalanine acts pharmacologically to deplete endogenous levels of serotonin.	199.63	7424-00-2	2	10.0185	<1		http://selleckchem.com/products/4-chloro-dl-phenylalanine.html	C9H10ClNO2	Free Base	Fenclonine, PCPA, CP-10188	NC(CC1=CC=C(Cl)C=C1)C(O)=O	-0.941	1	1	3
S4610	Mebendazole	h4	L5800-01	56054942	Anti-infection	Microbiology	Mebendazole is a synthetic benzimidazole derivate and anthelmintic agent. Mebendazole interferes with the reproduction and survival of helminths by inhibiting the formation of their cytoplasmic microtubules, thereby selectively and irreversibly blocking glucose uptake.	295.29	31431-39-7	6	20.319	<1		http://selleckchem.com/products/mebendazole.html	C16H13N3O3	free base	Vermox, Telmin, Pantelmin, Mebenvet	COC(=O)NC1=NC2=C([NH]1)C=CC(=C2)C(=O)C3=CC=CC=C3	3.055	4	2	4
S4856	Iproniazid	a5	L5800-01	56037336	MAO	Metabolism	Iproniazid is a non-selective, irreversible monoamine oxidase (MAO) inhibitor (MAOI) that is used as an antidepressive agent.	179.22	54-92-2	35	195.291	35	195.291	http://selleckchem.com/products/Iproniazid.html	C9H13N3O	free base	Marsilid, Iprazid	CC(C)NNC(=O)C1=CC=NC=C1	0.121	2	2	3
S4901	JNK-IN-8	b5	L5800-01	64156096	JNK	MAPK	JNK-IN-8 is the first irreversible JNK inhibitor for JNK1, JNK2 and JNK3 with IC50 of 4.7 nM, 18.7 nM and 1 nM, >10-fold selectivity against MNK2, Fms and no inhibition to c-Kit, Met, PDGFRβin A375 cell line.	507.59	1410880-22-6	100	197.009	<1		http://selleckchem.com/products/jnk-in-8.html	C29H29N7O2	free base	N/A	CN(C)C/C=C/C(=O)NC1=CC(=CC=C1)C(=O)NC2=CC=C(NC3=NC=CC(=N3)C4=CC=CN=C4)C(=C2)C	3.997	5	3	9
S5078	Osimertinib mesylate	c5	L5800-01	55906878	EGFR	Protein Tyrosine Kinase	Osimertinib mesylate is the mesylate form of osimertinib, which is an oral, third-generation <b>epidermal growth factor receptor (EGFR)</b> tyrosine kinase inhibitor (TKI) drug.	595.71	1421373-66-1	9	15.108	-1		http://www.selleckchem.com/products/osimertinib-mesylate.html	C29H37N7O5S	mesylate	AZD9291 mesylate	COC1=C(NC2=NC=CC(=N2)C3=C[N](C)C4=C3C=CC=C4)C=C(NC(=O)C=C)C(=C1)N(C)CCN(C)C.C[S](O)(=O)=O	4.257	4	2	10
S5795	Rasagiline	d5	L5800-01	64140121	MAO	Metabolism	Rasagiline is a novel selective and irreversible <b>MAO-B</b> propargylamine inhibitor with in vitro IC50s of 4.43 nM and 412 nM for MAO-B and MAO-A, respectively.	171.24	136236-51-6	34	198.552	4	23.359	http://www.selleckchem.com/products/rasagiline.html	C12H13N	Free Base	TVP-1012	C#CCNC1CCC2=C1C=CC=C2	3.119	0	1	2
S7039	PD168393	e5	L5800-01	62902829	EGFR	Protein Tyrosine Kinase	PD168393 is an irreversible EGFR inhibitor with IC50 of 0.70 nM, irreversibly alkylate Cys-773 inactive against insulin, PDGFR, FGFR and PKC.	369.22	194423-15-9	73	197.714	<1		http://selleckchem.com/products/pd168393.html	C17H13BrN4O	free base	N/A	BrC1=CC(=CC=C1)NC2=NC=NC3=CC=C(NC(=O)C=C)C=C23	4.043	3	2	4
S7113	Zebularine	f5	L5800-01	55323977	DNA Methyltransferase	Epigenetics	Zebularine is a DNA methylation inhibitor that forms a covalent complex with DNA methyltransferases, also inhibits cytidinedeaminase with Ki of 2 μM in a cell-free assay.	228.2	3690-10-6	46	201.578	46	201.578	http://selleckchem.com/products/zebularine.html	C9H12N2O5	free base	NSC 309132	OCC1OC(C(O)C1O)N2C=CC=NC2=O	-1.747	3	3	2
S7173	Spebrutinib (CC-292, AVL-292)	g5	L5800-01	62920637	BTK	Angiogenesis	Spebrutinib (CC-292, AVL-292) is a covalent, orally active, and highly selective BTK inhibitor with IC50 of <0.5 nM, displaying at least 1400-fold selectivity over the other kinases assayed. Phase 1.	423.44	1202757-89-8	85	200.737	<1		http://selleckchem.com/products/avl-292.html	C22H22FN5O3	free base	CC-292,LMK-435	COCCOC1=CC=C(NC2=NC=C(F)C(=N2)NC3=CC(=CC=C3)NC(=O)C=C)C=C1	4.087	5	3	10
S7206	CNX-2006	h5	L5800-01	45512055	EGFR	Protein Tyrosine Kinase	CNX-2006 is a novel irreversible mutant-selective EGFR inhibitor with IC50 of < 20 nM, with very weak inhibition at wild-type EGFR.	545.53	1375465-09-0	100	183.308	<1		http://selleckchem.com/products/cnx-2006.html	C26H27F4N7O2	free base	N/A	COC1=C(NC2=NC=C(C(=N2)NC3=CC=CC(=C3)NC(=O)C=C)C(F)(F)F)C=CC(=C1)NC4CN(CCF)C4	5.15	4	4	12
S7257	CNX-774	a6	L5800-01	54332501	BTK	Angiogenesis	CNX-774 is an irreversible, orally active, and highly selective BTK inhibitor with IC50 of <1 nM.	499.5	1202759-32-7	100	200.2	<1		http://selleckchem.com/products/cnx-774.html	C26H22FN7O3	free base	N/A	CNC(=O)C1=CC(=CC=N1)OC2=CC=C(NC3=NC(=C(F)C=N3)NC4=CC=CC(=C4)NC(=O)C=C)C=C2	4.281	6	4	9
S7284	Rociletinib (CO-1686, AVL-301)	b6	L5800-01	55888922	EGFR	Protein Tyrosine Kinase	Rociletinib (CO-1686, AVL-301) is an irreversible, mutant-selective EGFR inhibitor with Ki of 21.5 nM and 303.3 nM for EGFRL858R/T790M and EGFRWT in cell-free assays, respectively. Phase 2.	555.55	1374640-70-6	100	180.002	<1		http://selleckchem.com/products/co-1686.html	C27H28F3N7O3	free base	CNX-419	COC1=C(NC2=NC=C(C(=N2)NC3=CC=CC(=C3)NC(=O)C=C)C(F)(F)F)C=CC(=C1)N4CCN(CC4)C(C)=O	4.334	5	3	9
S7297	Osimertinib (AZD9291)	c6	L5800-01	56040556	EGFR	Protein Tyrosine Kinase	Osimertinib (AZD9291) is an oral, irreversible, and mutant-selective EGFR inhibitor with IC50 of 12.92, 11.44 and 493.8 nM for Exon 19 deletion EGFR, L858R/T790M EGFR, and WT EGFR in LoVo cells, respectively. Phase 3.	499.61	1421373-65-0	99	198.155	<1		http://selleckchem.com/products/azd9291.html	C28H33N7O2	free base	N/A	COC1=C(NC2=NC=CC(=N2)C3=C[N](C)C4=C3C=CC=C4)C=C(NC(=O)C=C)C(=C1)N(C)CCN(C)C	4.671	4	2	10
S7312	Z-DEVD-FMK	d6	L5800-01	55330286	Caspase	Apoptosis	Z-DEVD-FMK is a specific, irreversible Caspase-3 inhibitor, and also shows potent inhibition on caspase-6, caspase-7, caspase-8, and caspase-10.	668.66	210344-95-9	100	149.553	<1		http://selleckchem.com/products/z-devd-fmk.html	C31H42FN3O12	free base	Caspase-3 Inhibitor	COC(=O)CCC(CC(=O)C(CC(=O)OC)NC(=O)OCC1=CC=CC=C1)C(=O)NC(C(C)C)C(=O)NC(CC(=O)OC)C(=O)CF	1.347	12	3	24
S7330	6H05	e6	L5800-01	64132382	Rho	Cell Cycle	6H05 is a selective, and allosteric inhibitor of oncogenic K-Ras(G12C).	590.14	2061344-88-3	100	169.451	100	169.451	http://selleckchem.com/products/6h05.html	C22H31ClF3N3O4S3	free base	N/A	CN(C)CCSSCCNC(=O)C1CCN(CC1)C(=O)CSC2=CC=C(Cl)C=C2.OC(=O)C(F)(F)F	1.174	3	1	12
S7358	Poziotinib (HM781-36B)	f6	L5800-01	62947526	HER2,EGFR	Protein Tyrosine Kinase	Poziotinib (HM781-36B) is an irreversible pan-HER inhibitor with IC50 of 3.2 nM, 5.3 nM and 23.5 nM for HER1, HER2, and HER4, respectively. Phase 2.	491.34	1092364-38-9	98	199.455	<1		http://selleckchem.com/products/poziotinib-hm781-36b.html	C23H21Cl2FN4O3	free base	NOV120101	COC1=CC2=C(C=C1OC3CCN(CC3)C(=O)C=C)C(=NC=N2)NC4=CC=C(Cl)C(=C4F)Cl	5.046	5	1	6
S7378	AEBSF HCl	g6	L5800-01	55463079	Serine Protease	Proteases	AEBSF HCl is a broad spectrum, irreversible serine protease inhibitor.	239.69	30827-99-7	47	196.087	20	83.4411	http://selleckchem.com/products/aebsf-hcl.html	C8H11ClFNO2S	Hydrochloride	N/A	Cl.NCCC1=CC=C(C=C1)[S](F)(=O)=O	1.261	2	1	3
S7391	Z-FA-FMK	h6	L5800-01	55461545	Cysteine Protease	Proteases	Z-FA-FMK is an irreversible cysteine protease inhibitor, and also inhibits effector caspases.	386.42	197855-65-5	77	199.265	<1		http://selleckchem.com/products/z-fa-fmk.html	C21H23FN2O4	free base	N/A	CC(NC(=O)C(CC1=CC=CC=C1)NC(=O)OCC2=CC=CC=C2)C(=O)CF	3.034	4	2	10
S7392	Loxistatin Acid (E-64C)	a7	L5800-01	55413442	Cysteine Protease	Proteases	Loxistatin Acid (E-64C), a derivative of E-64, is an irreversible and membrane-permeant cysteine protease inhibitor.	314.38	76684-89-4	62	197.214	2	6.36173	http://selleckchem.com/products/loxistatin-acid-e-64c.html	C15H26N2O5	free base	NSC 694279, EP 475	CC(C)CCNC(=O)C(CC(C)C)NC(=O)C1OC1C(O)=O	1.037	4	2	9
S7393	Aloxistatin	b7	L5800-01	46255280	Cysteine Protease	Proteases	Aloxistatin is an irreversible and membrane-permeable cysteine protease inhibitor with blood platelet aggregation inhibiting activity.	342.43	88321-09-9	68	198.581	<1		http://selleckchem.com/products/Aloxistatin.html	C17H30N2O5	free base	E-64d	CCOC(=O)C1OC1C(=O)NC(CC(C)C)C(=O)NCCC(C)C	1.611	5	2	11
S7420	CA-074 methyl ester (CA-074 Me)	c7	L5800-01	49507887	Cysteine Protease	Proteases	CA-074 Me is a membrane-permeable derivative of CA-074 and acts as an irreversible cathepsin B inhibitor.	397.47	147859-80-1	79	198.757	79	198.757	http://selleckchem.com/products/ca-074-methyl-ester.html	C19H31N3O6	free base	Cathepsin B Inhibitor IV	CCCNC(=O)C1OC1C(=O)NC(C(C)CC)C(=O)N2CCCC2C(=O)OC	0.484	6	2	10
S7429	MI-2 (MALT1 inhibitor)	d7	L5800-01	55115754	MALT	Immunology & Inflammation	MI-2 (MALT1 inhibitor) is an irreversible MALT1 inhibitor with IC50 of 5.84 μM.	455.72	1047953-91-2	91	199.684	<1		http://selleckchem.com/products/mi-2-malt1-inhibitor.html	C19H17Cl3N4O3	free base	N/A	COCCOC1=N[N](C2=CC=C(NC(=O)CCl)C=C2)C(=N1)C3=CC(=C(Cl)C=C3)Cl	4.653	5	1	8
S7520	Darapladib (SB-480848)	e7	L5800-01	55529306	Phospholipase (e.g. PLA)	Metabolism	Darapladib (SB-480848) is a reversible lipoprotein-associated phospholipase A2 (Lp-PLA2) inhibitor with IC50 of 0.25 nM. Phase 3.	666.77	356057-34-6	100	149.977	<1		http://selleckchem.com/products/darapladib-sb-480848.html	C36H38F4N4O2S	free base	N/A	CCN(CC)CCN(CC1=CC=C(C=C1)C2=CC=C(C=C2)C(F)(F)F)C(=O)CN3C4=C(CCC4)C(=O)N=C3SCC5=CC=C(F)C=C5	7.707	3	0	14
S7539	PTC-209 HBr	f7	L5800-01	62935685	BMI-1	Cell Cycle	PTC-209 HBr is the hydrobromide salt of PTC-209, which is a potent and selective BMI-1 inhibitor with IC50 of 0.5 μM, and results in irreversible reduction of cancer-initiating cells (CICs).	576.1	1217022-63-3	100	173.581	<1		http://selleckchem.com/products/ptc-209-hbr.html	C17H14Br3N5OS	free base	N/A	Br.COC1=CC(=C(NC2=NC(=CS2)C3=C(C)N=C4N=CC=C[N]34)C(=C1)Br)Br	5.362	4	1	4
S7549	THZ1 2HCl	g7	L5800-01	45988625	CDK	Cell Cycle	THZ1 is a covalent CDK7 inhibitor which has the unprecedented ability to target a remote cysteine residue located outside of the canonical kinase domain, providing an unanticipated means of achieving selectivity for CDK7.	638.97	1604810-83-4(free base)	100	156.502	<1		http://selleckchem.com/products/thz1.html	C31H30Cl3N7O2	dihydrochloride	N/A	Cl.Cl.CN(C)C/C=C/C(=O)NC1=CC=C(C=C1)C(=O)NC2=CC=CC(=C2)NC3=NC=C(Cl)C(=N3)C4=C[NH]C5=C4C=CC=C5	6.383	4	4	9
S7557	CL-387785 (EKI-785)	h7	L5800-01	54484731	EGFR	Protein Tyrosine Kinase	CL-387785 (EKI-785) is an irreversible, and selective EGFR inhibitor with IC50 of 370 pM.	381.23	194423-06-8	63	165.255	<1		http://selleckchem.com/products/cl-387785-eki-785.html	C18H13BrN4O	free base	N/A	CC#CC(=O)NC1=CC2=C(NC3=CC=CC(=C3)Br)N=CN=C2C=C1	4.568	3	2	4
S7574	GSK-LSD1 2HCl	a8	L5800-01	55117878	Histone Demethylase	Epigenetics	GSK-LSD1 2HCl is an irreversible, and selective LSD1 inhibitor with IC50 of 16 nM, > 1000 fold selective over other closely related FAD utilizing enzymes (i.e. LSD2, MAO-A, MAO-B).	289.24	1431368-48-7(free base)	57	197.068	57	197.068	http://selleckchem.com/products/gsk-lsd1-2hcl.html	C14H22Cl2N2	dihydrochloride	N/A	Cl.Cl.C1CC(CCN1)NC2CC2C3=CC=CC=C3	1.964	0	2	3
S7714	FIIN-2	b8	L5800-01	55335483	FGFR	Protein Tyrosine Kinase	FIIN-2 is an irreversible, pan-FGFR inhibitor with IC50 of 3.09 nM, 4.3 nM, 27 nM and 45.3 nM for FGFR1/2/3/4, respectively.	634.73	1633044-56-0	69	108.708	<1		http://selleckchem.com/products/fiin-2.html	C35H38N8O4	free base	N/A	COC1=CC(=CC(=C1)OC)N2CC3=CN=C(NC4=CC=C(C=C4)N5CCN(C)CC5)N=C3N(CC6=CC=C(NC(=O)C=C)C=C6)C2=O	5.007	6	2	10
S7775	Emricasan	c8	L5800-01	45507706	Caspase	Apoptosis	Emricasan is a potent irreversible pan-caspase inhibitor.	569.5	254750-02-2	100	175.593	<1		http://selleckchem.com/products/emricasan-idn-6556-pf-03491390.html	C26H27F4N3O7	free base	IDN-6556, PF 03491390, PF-03491390	CC(NC(=O)C(=O)NC1=C(C=CC=C1)C(C)(C)C)C(=O)NC(CC(O)=O)C(=O)COC2=C(F)C(=CC(=C2F)F)F	3.017	6	3	12
S7784	Fumagillin	d8	L5800-01	54460811	Anti-infection	Microbiology	Fumagillin is a selective and potent irreversible inhibitor of Methionine aminopeptidase 2 (MetAP2), used as an antibiotic to treat microsporidiosis.	458.54	23110-15-8	92	200.637	<1		http://selleckchem.com/products/fumagillin.html	C26H34O7	free base	N/A	COC1C(CCC2(CO2)C1C3(C)OC3CC=C(C)C)OC(=O)\C=C\C=C\C=C\C=C\C(O)=O	3.421	6	0	11
S7796	GSK2879552 2HCl	e8	L5800-01	64131292	Histone Demethylase	Epigenetics	GSK2879552 2HCl is a potent, selective, orally bioavailable, irreversible LSD1 inhibitor with Kiapp of 1.7 μM. Phase 1.	437.4	1401966-69-5 (free base)	29	66.3009	44	100.594	http://selleckchem.com/products/gsk2879552-2hcl.html	C23H30Cl2N2O2	dihydrochloride	N/A	Cl.Cl.OC(=O)C1=CC=C(CN2CCC(CC2)CNC3CC3C4=CC=CC=C4)C=C1	1.586	1	1	7
S7810	Afatinib (BIBW2992) Dimaleate	f8	L5800-01	62940319	EGFR,HER2	Protein Tyrosine Kinase	Afatinib (BIBW2992) Dimaleate irreversibly inhibits EGFR/HER2 including EGFR(wt), EGFR(L858R), EGFR(L858R/T790M) and HER2 with IC50 of 0.5 nM, 0.4 nM, 10 nM and 14 nM, respectively 100-fold more active against Gefitinib-resistant L858R-T790M EGFR mutant.	717.18	850140-73-7	100	139.435	<1		http://selleckchem.com/products/afatinib-bibw2992-dimaleate.html	C32H33ClFN5O11	Dimaleate	N/A	CN(C)C/C=C/C(=O)NC1=C(OC2CCOC2)C=C3N=CN=C(NC4=CC=C(F)C(=C4)Cl)C3=C1.OC(=O)\C=C/C(O)=O.OC(=O)\C=C/C(O)=O	0.96	9	2	12
S7824	Nazartinib (EGF816, NVS-816)	g8	L5800-01	62935651	EGFR	Angiogenesis	Nazartinib (EGF816, NVS-816) is a covalent, irreversible, mutant-selective EGFR inhibitor that has nanomolar inhibitory potency against activating mt (L858R, ex19del) and T790M mt, with up to 60-fold selectivity over wild type (wt) EGFR in vitro.	495.02	1508250-71-2	99	199.992	<1		http://selleckchem.com/products/nazartinib-egf816-nvs-816.html	C26H31ClN6O2	free base	N/A	CN(C)C/C=C/C(=O)N1CCCCC(C1)[N]2C(=NC3=CC=CC(=C23)Cl)NC(=O)C4=CC(=NC=C4)C	3.705	4	1	6
S8025	GSK3787	h8	L5800-01	55130069	PPAR	Metabolism	GSK3787 is as a selective and irreversible antagonist of PPARδ with pIC50 of 6.6, with no measurable affinity for hPPARα or hPPARγ.	392.78	188591-46-0	79	201.13	<1		http://selleckchem.com/products/gsk3787.html	C15H12ClF3N2O3S	free base	N/A	FC(F)(F)C1=CC=C(N=C1)[S](=O)(=O)CCNC(=O)C2=CC=C(Cl)C=C2	3.207	4	1	6
S8102	Z-VAD(OH)-FMK (Caspase Inhibitor VI)	a9	L5800-01	49509448	Caspase	Apoptosis	Z-VAD-FMK (Caspase Inhibitor VI) is an irreversible pan-caspase inhibitor.	453.46	161401-82-7	90	198.474	<1		http://selleckchem.com/products/z-vad(oh)-fmk.html	C21H28FN3O7	free base	N/A	CC(C)C(NC(=O)OCC1=CC=CC=C1)C(=O)NC(C)C(=O)NC(CC(O)=O)C(=O)CF	1.246	6	3	13
S8116	Acalabrutinib (ACP-196)	b9	L5800-01	56045546	BTK	Angiogenesis	Acalabrutinib(ACP-196) is a selective second-generation Bruton's tyrosine kinase (BTK) inhibitor with an IC50 of 3 nM, which prevents the activation of the B-cell antigen receptor (BCR) signaling pathway. ACP-196 has improved target specificity over ibrutinib with 323-, 94-, 19- and 9-fold selectivity over the other TEC kinase family members (ITK, TXK, BMX, and TEC, respectively) and no activity …	465.51	1420477-60-6	93	199.781	<1		http://selleckchem.com/products/acalabrutinib.html	C26H23N7O2	free base	N/A	CC#CC(=O)N1CCCC1C2=NC(=C3[N]2C=CN=C3N)C4=CC=C(C=C4)C(=O)NC5=NC=CC=C5	2.699	5	2	5
S8141	Cl-amidine	c9	L5800-01	54471339	Immunology & Inflammation related	Immunology & Inflammation	Cl-amidine is an irreversible pan-peptidylarginine deiminase (PAD) inhibitor with IC50 values of 5.9 ± 0.3 μM, 0.8 ± 0.3 μM, 6.2 ± 1.0 μM for PAD4, PAD1 and PAD3, respectively.	424.8	1043444-18-3	84	197.74	70	164.783	http://selleckchem.com/products/cl-amidine.html	C16H20ClF3N4O4	trifluoroacetate	N/A	NC(=O)C(CCCNC(=N)CCl)NC(=O)C1=CC=CC=C1.OC(=O)C(F)(F)F	1.333	3	3	10
S8156	ARS-853 (ARS853)	d9	L5800-01	55219066	Rho	Cell Cycle	ARS-853 is a selective, covalent KRAS(G12C) inhibitor that inhibits mutant KRAS-driven signaling by binding to the GDP-bound oncoprotein and preventing activation.	432.94	1629268-00-3	86	198.642	<1		http://selleckchem.com/products/ars-853.html	C22H29ClN4O3	free base	N/A	CC1(CC1)C2=C(Cl)C=C(O)C(=C2)NCC(=O)N3CCN(CC3)C4CN(C4)C(=O)C=C	2.256	2	2	6
S8166	ONO-4059 (GS-4059) hydrochloride	e9	L5800-01	55458712	BTK	Angiogenesis	ONO-4059 (GS-4059) is highly potent and selective BTK inhibitor with an IC50 of 2.2 nM.	490.94	1439901-97-9	98	199.617	<1		http://selleckchem.com/products/ono-4059-gs-4059.html	C25H23ClN6O3	hydrochloride	N/A	Cl.CC#CC(=O)N1CCC(C1)N2C(=O)N(C3=CC=C(OC4=CC=CC=C4)C=C3)C5=C(N)N=CN=C25	3.706	5	1	5
S8244	Etomoxir (Na salt)	f9	L5800-01	46097325	Transferase	Metabolism	Etomoxir is an irreversible inhibitor of carnitine palmitoyltransferase-1 (CPT-1) on the outer face of the inner mitochondrial membrane.	320.74	828934-41-4	64	199.539	64	199.539	http://selleckchem.com/products/etomoxir-na-salt.html	C15H18ClNaO4	sodium salt	N/A	[Na]OC(=O)C1(CCCCCCOC2=CC=C(Cl)C=C2)CO1	3.847	4	0	10
S8412	Naquotinib(ASP8273)	g9	L5800-01	62927975	EGFR	Angiogenesis	Naquotinib(ASP8273) is an orally available, irreversible, mutant-selective, epidermal growth factor receptor (EGFR) inhibitor, with potential antineoplastic activity.	562.71	1448232-80-1	52	92.4099	<1		http://selleckchem.com/products/naquotinib-asp8273.html	C30H42N8O3	free base	N/A	CCC1=NC(=C(NC2=CC=C(C=C2)N3CCC(CC3)N4CCN(C)CC4)N=C1OC5CCN(C5)C(=O)C=C)C(N)=O	2.756	5	2	9
S8559	INF39	h9	L5800-01	54471099	Immunology & Inflammation related	Immunology & Inflammation	INF39 is a nontoxic, irreversible NLRP3 inhibitor that counteracts NLRP3 activation through direct irreversible interaction with NLRP3 and partial inhibition of LPS-driven pro-inflammatory gene expression.	224.68	866028-26-4	The physical form of the compound is liquid, which can be dissolved in any proportion.				http://selleckchem.com/products/inf39.html	C12H13ClO2	free base	N/A	CCOC(=O)C(=C)CC1=C(Cl)C=CC=C1	3.666	2	0	5
S8578	PRN1371	a10	L5800-01	55444683	FGFR	Angiogenesis	PRN1371 is an irreversible covalent FGFR1-4 kinase inhibitor, with IC50s of 0.6, 1.3, 4.1, 19.3 and 8.1 nM for FGFR1, 2, 3, 4 and CSF1R, respectively.	561.46	1802929-43-6	100	178.107	<1		http://selleckchem.com/products/prn1371.html	C26H30Cl2N6O4	free base	N/A	CNC1=NC=C2C=C(C(=O)N(CCCN3CCN(CC3)C(=O)C=C)C2=N1)C4=C(Cl)C(=CC(=C4Cl)OC)OC	3.438	6	1	9
S8629	BMS-986205	b10	L5800-01	54414310	IDO1	others	BMS-986205 is a selective indoleamine 2,3-dioxygenase 1 (IDO1) inhibitor.	410.91	1923833-60-6	82	199.557	<1		http://selleckchem.com/products/.html	C24H24ClFN2O	free base	N/A	CC(C1CCC(CC1)C2=CC=NC3=C2C=C(F)C=C3)C(=O)NC4=CC=C(Cl)C=C4	6.125	2	1	4
S8639	Diphenyleneiodonium chloride (DPI)	c10	L5800-01	54485033	NADPH-oxidase	Immunology & Inflammation	Diphenyleneiodonium chloride (DPI) is an inhibitor of NADPH oxidase and also a potent, irreversible, and time-, temperature-dependent iNOS/eNOS inhibitor.	314.55	4673-26-1	13	41.3289	<1		http://selleckchem.com/products/diphenyleneiodonium-chloride-dpi.html	C12H8ClI	chloride	N/A	[Cl-].[I+]1C2=CC=CC=C2C3=C1C=CC=C3	1.101	0	0	0
S8675	H3B-6527	d10	L5800-01	55525297	FGFR	Protein Tyrosine Kinase	H3B-6527 is a highly selective covalent FGFR4 inhibitor with an IC50 value of <1.2 nM and at least 250-fold selectivity over FGFR1-3 (IC50 values of 320, 1,290 and 1,060 nM respectively).	629.54	1702259-66-2	50	79.4231	<1		http://selleckchem.com/products/h3b-6527.html	C29H34Cl2N8O4	free base	N/A	CCN1CCN(CC1)C2=CC(=C(NC3=CC(=NC=N3)N(C)C(=O)NC4=C(Cl)C(=CC(=C4Cl)OC)OC)C=C2)NC(=O)C=C	5.16	6	3	10
S8741	Avitinib (AC0010)	e10	L5800-01	55570863	EGFR	Protein Tyrosine Kinase	Avitinib (AC0010) is a pyrrolopyrimidine-based irreversible <b>EGFR</b> inhibitor that is mutation-selective with IC50 value of 0.18 nM against EGFR L858R/T790M double mutations, nearly 43-fold greater potency over wild-type EGFR (IC50 value, 7.68 nM). It has comparable anti-tumor activity and tolerated toxicity.	487.53	1557267-42-1	97	198.962	<1		http://www.selleckchem.com/products/avitinib-ac0010.html	C26H26FN7O2	Free Base	N/A	CN1CCN(CC1)C2=C(F)C=C(NC3=NC4=C(C=C[NH]4)C(=N3)OC5=CC(=CC=C5)NC(=O)C=C)C=C2	4.857	4	3	7
S8801	CC-90003	f10	L5800-01	55211205	ERK	MAPK	CC-90003 is an irreversible inhibitor of <b>ERK1/2</b> with IC50s in the 10-20 nM range and shows good kinase selectivity in a 258-kinase biochemical assay.	458.44	1621999-82-3	92	200.681	<1		http://www.selleckchem.com/products/cc-90003.html	C22H21F3N6O2	Free Base	N/A	COC1=CC(=C(C)C=N1)NC2=NC(=C(C=N2)C(F)(F)F)NC3=C(NC(=O)C=C)C=C(C)C=C3	5.316	5	3	8
S1200	Decitabine	g10	L5800-01	56045755	DNA Methyltransferase	Epigenetics	Decitabine is a DNA methyltransferase inhibitor, incorporating into DNA and resulting in hypomethylation of DNA and intra-S-phase arrest of DNA replication. It is used to treat myelodysplastic syndrome (MDS).	228.21	2353-33-5	45	197.187	10	43.8193	http://selleckchem.com/products/Decitabine.html	C8H12N4O4	free base	Deoxycytidine	NC1=NC(=O)N(C=N1)C2CC(O)C(CO)O2	-1.093	4	3	2
S1782	Azacitidine	h10	L5800-01	55571137	DNA Methyltransferase	DNA Damage	Azacitidine is a nucleoside analogue of cytidine that specifically inhibits DNA methylation by trapping DNA methyltransferases.	244.2	320-67-2	48	196.56	<1		http://selleckchem.com/products/Azacitidine(Vidaza).html	C8H12N4O5	free base	NSC 102816	NC1=NC(=O)N(C=N1)C2OC(CO)C(O)C2O	-2.505	4	4	2
S2261	Andrographolide	a11	L5800-01	55883781	NF-κB	NF-κB	Andrographolide is a labdane diterpenoid that is the main bioactive component of the medicinal plant Andrographis paniculata.	350.45	5508-58-7	70	199.743	<1		http://selleckchem.com/products/Andrographolide.html	C20H30O5	free base	N/A	CC1(CO)C(O)CCC2(C)C(C\C=C\3C(O)COC3=O)C(=C)CCC12	2.056	2	3	3
S2821	RG108	b11	L5800-01	62883619	DNA Methyltransferase	Epigenetics	RG108 is an inhibitor of DNA methyltransferase with IC50 of 115 nM in a cell-free assay, does not cause trapping of covalent enzymes.	334.33	48208-26-0	67	200.401	<1		http://selleckchem.com/products/rg108.html	C19H14N2O4	free base	N/A	OC(=O)C(CC1=C[NH]C2=C1C=CC=C2)N3C(=O)C4=CC=CC=C4C3=O	2.677	3	1	4
S2901	CCG 50014	c11	L5800-01	54457448	Others	Others	CCG 50014 is a potent and selective inhibitor of RGS4 with IC50 of 30 nM.	316.35	883050-24-6	63	199.147	<1		http://selleckchem.com/products/ccg-50014.html	C16H13FN2O2S	free base	N/A	CC1=CC=C(C=C1)N2SC(=O)N(CC3=CC=C(F)C=C3)C2=O	4.414	2	0	3
S4239	Bergapten	d11	L5800-01	62965911	DNA/RNA Synthesis	DNA Damage	Bergapten is a psoralen that can be photoactivated and is capable of crossing-linking DNA, covalently modifying proteins and lipids, and consequently inhibiting cell replication.	216.19	484-20-8	5	23.1278	<1		http://selleckchem.com/products/bergapten.html	C12H8O4	free base	N/A	COC1=C2C=COC2=CC3=C1C=CC(=O)O3	2.187	4	0	1
S4891	1-Aminohydantoin Hydrochloride	e11	L5800-01	54500407	Others	Others	1-Aminohydantoin Hydrochloride is a pharmaceutical and pesticide intermediate.	151.552	2827-56-7	30	197.952	-1	-6.59841	http://selleckchem.com/products/1-aminohydantoin-hydrochloride.html	C3H6ClN3O2	0	N/A	Cl.NN1CC(=O)NC1=O	-1.271	2	2	0
S5868	DL-Menthol	f11	L5800-01	64158734	Others	Others	DL-Menthol is a racemic mixture of D- and L-menthol. Menthol is a covalent organic compound made synthetically or obtained from peppermint or other mint oils.	156.27	89-78-1	31	198.375	31	198.375	http://www.selleck.cn/products/dl-menthol.html	C10H20O_x000D_	Free Base	N/A	CC(C)C1CCC(C)CC1O	2.779	0	1	1
S6147	Hexadecanedioic acid	g11	L5800-01	55566816	Others	Others	Hexadecanedioic acid is a common saturated fatty acid found in animals, plants and microorganisms. It has antitumor activity.	286.41	505-54-4	57	199.301			http://www.selleck.cn/products/hexadecanedioic-acid.html	C16H30O4_x000D_	free base	Thapsic acid, Hexadecanedioate, Palmitic acid	OC(=O)CCCCCCCCCCCCCCC(O)=O	5.115	2	0	15
S6575	C-176 STING inhibitor	h11	L5800-01	46203015	Others	Others	STING inhibitor C-176 is a potent, small-molecule inhibitor of STING , a central signaling component of the intracellular DNA sensing pathway.	358.09	314054-00-7	72	201.067	<1		http://www.selleck.cn/products/c-176-sting-inhibitor.html	C11H7IN2O4_x000D_	free base	N/A	[O-][N+](=O)C1=CC=C(O1)C(=O)NC2=CC=C(I)C=C2	2.606	2	1	3
S7038	Epoxomicin	a2	L5800-02	54411324	Proteasome	Proteases	Epoxomicin is a selective proteasome inhibitor with anti-inflammatory activity, inhibits primarily the CH-L activity of the 20S proteasome, while T-L and PGPH catalytic activities are also inhibited at 100- and 1000-fold reduced rate.	554.72	134381-21-8	100	180.271	<1		http://selleckchem.com/products/epoxomicin-bu-4061t.html	C28H50N4O7	free base	BU-4061T,Aids010837	CCC(C)C(NC(=O)C(C(C)CC)N(C)C(C)=O)C(=O)NC(=O)C(NC(CC(C)C)C(=O)C1(C)CO1)C(C)O	1.793	6	4	16
S7854	Ulixertinib (BVD-523, VRT752271)	b2	L5800-02	55125768	ERK	MAPK	Ulixertinib (BVD-523, VRT752271) is a potent and reversible ERK1/ERK2 inhibitor with IC50 of <0.3 nM for ERK2. Phase 1.	433.33	869886-67-9	86	198.463	<1		http://selleckchem.com/products/ulixertinib-bvd-523-vrt752271.html	C21H22Cl2N4O2	free base	N/A	CC(C)NC1=NC=C(Cl)C(=C1)C2=C[NH]C(=C2)C(=O)NC(CO)C3=CC(=CC=C3)Cl	4.266	2	4	7
S8269	CFSE	c2	L5800-02	46088736	Others	Others	Carboxyfluorescein succinimidyl ester (CFSE) is a fluorescent cell staining dye. CFSE is cell permeable and covalently couples, via its succinimidyl group, to intracellular molecules, notably, to intracellular lysine residues and other amine sources.	557.46	150347-59-4	100	179.385	<1		http://selleckchem.com/products/cfse.html	C58H38N2O22	Free Base	Carboxyfluorescein succinimidyl ester	CC(=O)OC1=CC=C2C(=C1)OC3=C(C=CC(=C3)OC(C)=O)C24OC(=O)C5=CC(=CC=C45)C(=O)ON6C(=O)CCC6=O.CC(=O)OC7=CC=C8C(=C7)OC9=C(C=CC(=C9)OC(C)=O)C8%10OC(=O)C%11=CC=C(C=C%10%11)C(=O)ON%12C(=O)CCC%12=O	5.268	22	0	14
S8728	PK11007	d2	L5800-02	55090483	p53	Apoptosis	PK11007 is an anti-p53 drug that stabilizes wild type and mutant p53 via selective alkylation of two surface-exposed cysteines without compromising its DNA binding activity. It exerts antitumor functions not only via reactivating p53 but also via other cellular mechanisms, such as increase of cellular ROS to toxic levels and activation of the UPR.	236.63	38275-34-2	47	198.622	47	198.622	http://selleckchem.com/products/pk11007.html	C6H5ClN2O4S	free base	N/A	C[S](=O)(=O)C1=NC=C(Cl)C(=N1)C(O)=O	0.82	5	0	2
S8746	H3B-5942	e2	L5800-02	46143065	Estrogen/progestogen	Endocrinology & Hormones	H3B-5942 is a selective and irreversible estrogen receptor covalent antagonist, inactivates both ERα WT and ERα mutation. The Ki values are 1 nM and 0.41 nM, respectively.	494.63	2052128-15-9	99	200.15	<1		http://www.selleck.cn/products/h3b-5942.html	C31H34N4O2_x000D_	free base	N/A	CC\C(C1=CC=CC=C1)=C(C2=CC=C(OCCNC\C=C\C(=O)N(C)C)C=C2)/C3=CC4=C([NH]N=C4)C=C3	5.374	3	2	11
S8777	Evobrutinib	f2	L5800-02	55346387	BTK	Protein Tyrosine Kinase	Evobrutinib is a highly selective <b>BTK</b> inhibitor with an IC50 of 37.9 nM. It has potential anti-neoplastic activity.	429.51	1415823-73-2	86	200.228	<1		http://www.selleckchem.com/products/evobrutinib.html	C25H27N5O2	Free Base	M-2951, MSC-2364447C	NC1=C(C(=NC=N1)NCC2CCN(CC2)C(=O)C=C)C3=CC=C(OC4=CC=CC=C4)C=C3	3.916	4	2	7
S9031	Gambogenic acid	g2	L5800-02	64139510	Others	apoptosis	Gambogenic acid induces mitochondria-dependent apoptosis and increases P53 expression in human gastric carcinoma cell line. Gambogenic acid suppresses breast cancer MDA-MB-231 cell growth by mediating apoptosis through death receptor and mitochondrial pathways in vivo and in vitro. Gambogenic acid can cause aberrant autophagy to induce cell death and may suggest the potential application of Gambo…	630.767	173932-75-7	10	15.8537				C38H46O8	free base		CC(C)=CCC/C(C)=C/CC1=C(O)C2=C(OC34C5CC(C=C3C2=O)C(=O)C4(C\C=C(\C)C(O)=O)OC5(C)C)C(=C1O)CC=C(C)C	7.717	5	2	10
S6595	THZ531	h2	L5800-02	55884465	CDK	Cell Cycle	THZ531 is a selective covalent inhibitor of <b>CDK12</b> and <b>CDK13</b> with IC50 values of 158 and 69 nM, respectively.	558.07	1702809-17-3	100	179.189	<1		http://www.selleck.cn/products/thz531.html	<p>C<sub>30</sub>H<sub>32</sub>ClN<sub>7</sub>O<sub>2</sub></p>_x000D_	Free Base	N/A	CN(C)C/C=C/C(=O)NC1=CC=C(C=C1)C(=O)N2CCCC(C2)NC3=NC(=C(Cl)C=N3)C4=C[NH]C5=C4C=CC=C5	4.645	4	3	8
S8839	Borussertib	a3	L5800-02	55428811	Akt	PI3K/Akt/mTOR	Borussertib is a covalent-allosteric inhibitor of <b>protein kinase Akt</b> with an IC50 of 0.8 nM and a Ki of 2.2 nM for WT Akt.	596.68	1800070-77-2	100	167.594	<1		http://www.selleck.cn/products/borussertib.html	<p>C<sub>36</sub>H<sub>32</sub>N<sub>6</sub>O<sub>3</sub></p>_x000D_	Free Base	N/A	C=CC(=O)NC1=CC2=C(NC(=O)N2C3CCN(CC3)CC4=CC=C(C=C4)C5=NC6=C(C=C5C7=CC=CC=C7)C(=O)NC=C6)C=C1	4.051	4	3	7
S2421	PF-04457845	b3	L5800-02	55422632	FAAH	Metabolism	PF-04457845 is a potent, favorable selective inhibitor of <b>Fatty acid amide hydrolase (FAAH)</b> with IC50 of 7.2 nM and 7.4 nM for hFAAH and rFAAH, respectively. PF-04457845 covalently modifies the active-site serine nucleophile of FAAH with exquisite selectivity relative to other members of the serine hydrolase superfamily.	455.43	1020315-31-4	91	199.811	<1		http://www.selleck.cn/products/.html	C23H20F3N5O2	Free Base	PF-4457845	FC(F)(F)C1=CN=C(OC2=CC(=CC=C2)C=C3CCN(CC3)C(=O)NC4=NN=CC=C4)C=C1	4.371	5	1	5
S6650	EN6	c3	L5800-02	55190873	Autophagy	Autophagy	EN6 is a novel covalent <b>autophagy</b> activator and targets cysteine 277 in the ATP6V1A subunit of the lysosomal v-ATPase with an IC50 of 1.7 μM for recombinant human ATP6V1A protein.	368.34	1808714-73-9	74	200.901	<1		http://www.selleck.cn/products/en6.html	C19H14F2N4O2_x000D_	Free Base	N/A	FC1=C(NC(=O)C=C)C=C(NC(=O)C2=C[N](N=C2)C3=CC=CC=C3F)C=C1	3.07	3	2	5
S6652	H-151	d3	L5800-02	55185858	STING	Immunology & Inflammation	H-151 is a highly potent and covalent antagonist of <b>STING</b> that has noteworthy inhibitory activity both in human cells and in vivo.	279.34	941987-60-6	56	200.473	<1		http://www.selleck.cn/products/h-151.html	C17H17N3O_x000D_	Free Base	N/A	CCC1=CC=C(NC(=O)NC2=C[NH]C3=CC=CC=C23)C=C1	3.758	1	3	3
S6667	STING inhibitor C-178	e3	L5800-02	55185570	STING	Immunology & Inflammation	C-178 is a covalent inhibitor of <b>STING</b>,covalently bind to Cys91.	322.27	329198-87-0	32	99.2956	<1		http://www.selleck.cn/products/c-178.html	C17H10N2O5_x000D_	Free Base	N/A	[O-][N+](=O)C1=CC=C(O1)C(=O)NC2=CC3=C(C=C2)C4=CC=CC=C4O3	3.532	3	1	3
S0788	ML 210	f3	L5800-02	55534380	Glutathione Peroxida	Metabolism	ML-210 is a selective covalent inhibitor of cellular <b>glutathione peroxidase 4 (GPX4)</b> with EC50 of 0.04 μM and induces <b>ferroptosis</b>. ML-210 can selectively kill cells induced to express mutant <b>RAS</b>. ML-210 exhibits anti-cancer activity.	475.32	1360705-96-9	15	31.5577	<1		http://www.selleckchem.com/products/ml210.html	C22H20Cl2N4O4_x000D_	Free Base	CID 49766530	CC1=C(C(=NO1)C(=O)N2CCN(CC2)C(C3=CC=C(Cl)C=C3)C4=CC=C(Cl)C=C4)[N+]([O-])=O	4.648	3	0	5
S6790	Ellipticine hydrochloride	g3	L5800-02	56050259	P450 (e.g. CYP17)	Metabolism	Ellipticine Hydrochloride is a potent inhibitor of <b>DNA topoisomerase II</b> and forms covalent DNA adducts mediated by its oxidation with <b>cytochromes P450 (CYP)</b> and <b>peroxidases</b>. Ellipticine Hydrochloride is a natural product isolated from the Australian evergreen tree of the Apocynaceae family with antineoplastic activity.	282.77	5081-48-1	3	10.6093	˂1		http://www.selleckchem.com/products/ellipticine-hydrochloride.html	C17H15ClN2_x000D_	Hydrochloride	NSC 71795 hydrochloride, PZE	Cl.CC1=C2C=CN=CC2=C(C)C3=C1[NH]C4=CC=CC=C34	4.435	1	1	0
S8951	TED-347	h3	L5800-02	55093566	Hippo pathway	Stem Cells & Wnt	TED-347 is a potent, irreversible, covalent and allosteric inhibitor of <b>the TEAD⋅Yap protein-protein interaction</b>. TED-347 inhibits TEAD4⋅Yap1 protein-protein interaction with an apparent EC50 of 5.9 μM.	313.7	2378626-29-8	69	219.955	˂1		http://www.selleckchem.com/products/ted-347.html	C15H11ClF3NO	Free Base	N/A	FC(F)(F)C1=CC=CC(=C1)NC2=CC=CC=C2C(=O)CCl	4.594	1	1	5
S6851	RA-190	a4	L5800-02	55121025	Proteasome	Ubiquitin	RA190, a bis-benzylidine piperidon, is a potent, selective and oral effective inhibitor of proteasome ubiquitin receptor RPN13/ADRM1 with anticancer activity. RA190 triggers ER stress response, p53/p21 signaling axis and autophagy in multiple myeloma cells.	596.76	1617495-03-0	100	167.572	<1		http://www.selleckchem.com/products/ra-190.html	C28H23Cl5N2O2_x000D_	free base	N/A	Cl.NC(CC1=CC=CC=C1)C(=O)N2CC(=C/C3=CC(=C(Cl)C=C3)Cl)/C(=O)C(/C2)=C\C4=CC(=C(Cl)C=C4)Cl	7.285	2	1	5
S4013	Sodium Monofluorophosphate	a2	L5800-03	55352432	phosphatase	Others	Sodium Monofluorophosphate is a competitive inhibitor of pyruvate kinase and alkaline phosphatase with Ki of 3.4 mM and 69 μM, respectively, which also irreversibly inhibits phosphorylase phosphatase with Ki of 0.5 mM.	143.95	10163-15-2	<1		29	201.459	http://selleckchem.com/products/sodium-monofluorophosphate.html	FNa2O3P	Disodium salt	NSC248	[Na+].[Na+].[O-][P]([O-])(F)=O	-2.357	0	0	0
S4582	Eflornithine hydrochloride hydrate	b2	L5800-03	55565097	Decarboxylase	Metabolism	Eflornithine(Difluoromethylornithine) inhibits polyamine biosynthesis by the selective, irreversible inhibition of ornithine decarboxylase (ODC). A chemoprotective agent that blocks angiogenesis. Its biological half-life is 8 hours.	236.64	96020-91-6	<1		47	198.614	http://selleckchem.com/products/eflornithine-hydrochloride-hydrate.html	C6H15ClF2N2O3	hydrochloride hydrate	Difluoromethylornithine hydrochloride hydrate	O.Cl.NCCCC(N)(C(F)F)C(O)=O	-3.046	1	2	5
S7819	BLU9931	a2	L5800-04	54413039	FGFR	Angiogenesis	BLU9931 is a potent, selective, and irreversible FGFR4 inhibitor with IC50 of 3 nM, about 297-, 184-, and 50-fold selectivity over FGFR1/2/3, respectively.	509.38	1538604-68-0	4	7.85268	<1		http://selleckchem.com/products/blu9931.html	C26H22Cl2N4O3	Free Base	N/A	COC1=CC(=C(Cl)C(=C1Cl)C2=CC3=CN=C(NC4=C(NC(=O)C=C)C=CC=C4C)N=C3C=C2)OC	6.577	5	2	7
S8724	Lazertinib (YH25448,GNS-1480)	b2	L5800-04	55525690	EGFR	Protein Tyrosine Kinase	Lazertinib (YH25448,GNS-1480) is a potent, highly mutant-selective and irreversible EGFR-TKI with IC50 values of 1.7 nM, 2 nM, 5 nM, 20.6 nM and 76 nM for Del19/T790M, L858R/T790M, Del19, L85R and Wild type EGFR respectively, showing much higher IC50 values aganist ErbB2 and ErbB4.	554.643	1903008-80-9	4	7.21185	<1		http://selleckchem.com/products/lazertinib-yh25448-gns-1480.html	C30H34N8O3	free base	N/A	COC1=CC(=C(NC(=O)C=C)C=C1NC2=NC=CC(=N2)[N]3C=C(CN(C)C)C(=N3)C4=CC=CC=C4)N5CCOCC5	4.56	6	2	10
